# Supplementary material for: Bis(dimethyl­ammonium) 3,3′-dicarb­oxy-5,5′-(5,7,12,14-tetra­oxo-6,13-diaza­tetra­cyclo­[6.6.2.04,16.011,15]hexa­deca-1,3,8,10,15-penta­ene-6,13-di­yl)dibenzoate dihydrate
Source: Acta Crystallogr Sect E Struct Rep Online. 2012 Jun 23;68(Pt 7):o2174–5. doi: 10.1107/S1600536812025470 (PMC3393979; doi:10.1107/S1600536812025470)
Supplement: Supplementary file 1 [file e-68-o2174-sup1.cif]

##############################################################################
#                                                                            #
# This CIF contains the data in a paper accepted for publication in          #
# Acta Crystallographica Section E. It conforms to the requirements of       #
# Notes for Authors for Acta Crystallographica Section E, and has been       #
# peer reviewed under the auspices of the IUCr Commission on Journals.       #
#                                                                            #
# Full details of the Crystallographic Information File format               #
# are given in the paper "The Crystallographic Information File (CIF):       #
# a New Standard Archive File for Crystallography" by S. R. Hall, F. H.      #
# Allen and I. D. Brown [Acta Cryst. (1991), A47, 655-685].                  #
#                                                                            #
# The current version of the core CIF dictionary is obtainable from          #
# ftp://ftp.iucr.org/pub/cif_core.dic.                                       #
#                                                                            #
# Software is freely available for graphical display of the structure(s)     #
# in this CIF. For information consult the CIF software page                 #
# http://www.iucr.org/resources/cif/software.                                #
#                                                                            #
# This file may be used for bona fide research purposes within the           #
# scientific community so long as proper attribution is given to the journal # 
# article from which it was obtained.                                        #
#                                                                            #
##############################################################################
data_I
_audit_creation_method     SHELXL-97
_chemical_name_systematic
;
Bis(dimethylammonium) 3,3'-dicarboxy-5,5'-(5,7,12,14-tetraoxo-6,13-
diazatetracyclo[6.6.2.0^4,16^.0^11,15^]hexadeca-1,3,8,10,15-pentaene-
6,13-diyl)dibenzoate dihydrate
;
_chemical_name_common     ?
_chemical_formula_moiety     '2(C2 H8 N +), C30 H12 N2 O12 2-, 2(H2 O)'
_chemical_formula_sum     'C34 H32 N4 O14'
_chemical_formula_iupac     '2C2 H8 N +, C30 H12 N2 O12 2-, 2H2 O'
_chemical_formula_weight     720.64
_chemical_melting_point     ?
_symmetry_cell_setting     monoclinic
_symmetry_space_group_name_H-M     'P 21/n'
_symmetry_space_group_name_Hall     '-P 2yn'
loop_
    _symmetry_equiv_pos_as_xyz
    'x, y, z'
    '-x+1/2, y+1/2, -z+1/2'
    '-x, -y, -z'
    'x-1/2, -y-1/2, z-1/2'
_cell_length_a     10.428(13)
_cell_length_b     8.651(10)
_cell_length_c     18.40(2)
_cell_angle_alpha     90.00
_cell_angle_beta     91.956(16)
_cell_angle_gamma     90.00
_cell_volume     1659(4)
_cell_formula_units_Z     2
_cell_measurement_reflns_used     3435
_cell_measurement_theta_min     2.2149
_cell_measurement_theta_max     27.5476
_cell_measurement_temperature     293(2)
_exptl_crystal_description     cube-like
_exptl_crystal_colour     colourless
_exptl_crystal_size_max     0.20
_exptl_crystal_size_mid     0.20
_exptl_crystal_size_min     0.20
_exptl_crystal_density_diffrn     1.443
_exptl_crystal_density_meas     ?
_exptl_crystal_density_method     'not measured'
_exptl_crystal_F_000     752
_exptl_absorpt_coefficient_mu     0.114
_exptl_absorpt_correction_type     multi-scan
_exptl_absorpt_process_details     '(<i>CrystalClear</i>; Rigaku/MSC, 2008)'
_exptl_absorpt_correction_T_min     0.7875
_exptl_absorpt_correction_T_max     1.0000
_exptl_special_details     ?
_diffrn_ambient_temperature     293(2)
_diffrn_radiation_type     MoK\a
_diffrn_radiation_wavelength     0.71073
_diffrn_radiation_source     'fine-focus sealed tube'
_diffrn_radiation_monochromator     graphite
_diffrn_measurement_device_type     'Rigaku Saturn70'
_diffrn_measurement_method     'CCD_Profile_fitting'
_diffrn_detector_area_resol_mean     28.5714
_diffrn_reflns_number     12286
_diffrn_reflns_av_R_equivalents     0.0513
_diffrn_reflns_av_sigmaI/netI     0.0499
_diffrn_reflns_theta_min     3.23
_diffrn_reflns_theta_max     27.51
_diffrn_reflns_theta_full     27.51
_diffrn_measured_fraction_theta_max     0.989
_diffrn_measured_fraction_theta_full     0.989
_diffrn_reflns_limit_h_min     -13
_diffrn_reflns_limit_h_max     13
_diffrn_reflns_limit_k_min     -11
_diffrn_reflns_limit_k_max     11
_diffrn_reflns_limit_l_min     -23
_diffrn_reflns_limit_l_max     21
_diffrn_standards_number     0
_diffrn_standards_interval_count     .
_diffrn_standards_interval_time     .
_diffrn_standards_decay_%     ?
_refine_special_details
;
 Refinement of F^2^ against ALL reflections.  The weighted R-factor wR and
 goodness of fit S are based on F^2^, conventional R-factors R are based
 on F, with F set to zero for negative F^2^. The threshold expression of
 F^2^ > 2sigma(F^2^) is used only for calculating R-factors(gt) etc. and is
 not relevant to the choice of reflections for refinement.  R-factors based
 on F^2^ are statistically about twice as large as those based on F, and R-
 factors based on ALL data will be even larger.
;
_reflns_number_total     3780
_reflns_number_gt     2137
_reflns_threshold_expression     >2sigma(I)
_refine_ls_structure_factor_coef     Fsqd
_refine_ls_matrix_type     full
_refine_ls_R_factor_all     0.1223
_refine_ls_R_factor_gt     0.0806
_refine_ls_wR_factor_gt     0.2226
_refine_ls_wR_factor_ref     0.2657
_refine_ls_goodness_of_fit_ref     1.010
_refine_ls_restrained_S_all     1.010
_refine_ls_number_reflns     3780
_refine_ls_number_parameters     248
_refine_ls_number_restraints     3
_refine_ls_number_constraints     0
_refine_ls_hydrogen_treatment     mixed
_refine_ls_weighting_scheme     calc
_refine_ls_weighting_details
                 'calc w=1/[\s^2^(Fo^2^)+(0.1621P)^2^] where P=(Fo^2^+2Fc^2^)/3'
_atom_sites_solution_hydrogens     difmap
_atom_sites_solution_primary     direct
_atom_sites_solution_secondary     difmap
_refine_ls_shift/su_max     0.000
_refine_ls_shift/su_mean     0.000
_refine_diff_density_max     0.430
_refine_diff_density_min     -0.358
_refine_ls_extinction_method     none
_refine_ls_extinction_coef     ?
loop_
    _atom_type_symbol
    _atom_type_description
    _atom_type_scat_dispersion_real
    _atom_type_scat_dispersion_imag
    _atom_type_scat_source
    'C' 'C' 0.0033 0.0016
                         'International Tables Vol C Tables 4.2.6.8 and 6.1.1.4'
    'H' 'H' 0.0000 0.0000
                         'International Tables Vol C Tables 4.2.6.8 and 6.1.1.4'
    'N' 'N' 0.0061 0.0033
                         'International Tables Vol C Tables 4.2.6.8 and 6.1.1.4'
    'O' 'O' 0.0106 0.0060
                         'International Tables Vol C Tables 4.2.6.8 and 6.1.1.4'
_computing_data_collection     '<i>CrystalClear</i> (Rigaku/MSC, 2008)'
_computing_cell_refinement     '<i>CrystalClear</i> (Rigaku/MSC, 2008)'
_computing_data_reduction     '<i>CrystalClear</i> (Rigaku/MSC, 2008)'
_computing_structure_solution     '<i>SHELXS97</i> (Sheldrick, 2008)'
_computing_structure_refinement     '<i>SHELXL97</i> (Sheldrick, 2008)'
_computing_molecular_graphics     '<i>SHELXTL</i> (Sheldrick, 2008)'
_computing_publication_material     '<i>SHELXL97</i> (Sheldrick, 2008'
loop_
    _atom_site_type_symbol
    _atom_site_label
    _atom_site_fract_x
    _atom_site_fract_y
    _atom_site_fract_z
    _atom_site_U_iso_or_equiv
    _atom_site_adp_type
    _atom_site_calc_flag
    _atom_site_refinement_flags
    _atom_site_occupancy
    _atom_site_symmetry_multiplicity
    _atom_site_disorder_assembly
    _atom_site_disorder_group
    N N1 0.6155(2) 0.9195(3) 0.17822(12) 0.0435(6) Uani d . 1 4 . .
    C C3 0.7165(3) 0.7875(3) 0.39335(14) 0.0430(6) Uani d . 1 4 . .
    H H3A 0.7380 0.7588 0.4409 0.052 Uiso calc R 1 4 . .
    O O6 0.7771(2) 0.7754(3) 0.13324(12) 0.0697(7) Uani d . 1 4 . .
    C C6 0.7610(3) 0.9351(3) 0.28630(15) 0.0473(7) Uani d . 1 4 . .
    H H6A 0.8123 1.0043 0.2617 0.057 Uiso calc R 1 4 . .
    C C12 0.5244(2) 0.9859(3) 0.03593(13) 0.0402(6) Uani d . 1 4 . .
    C C7 0.6535(3) 0.8733(3) 0.25224(13) 0.0415(6) Uani d . 1 4 . .
    C C8 0.5761(3) 0.7673(3) 0.28718(14) 0.0425(6) Uani d . 1 4 . .
    H H8A 0.5040 0.7259 0.2633 0.051 Uiso calc R 1 4 . .
    O O5 0.4661(3) 1.0808(3) 0.22384(12) 0.0720(8) Uani d . 1 4 . .
    O O3 0.9850(2) 1.0402(3) 0.36519(13) 0.0745(8) Uani d . 1 4 . .
    C C14 0.5140(3) 1.0235(3) 0.17045(14) 0.0459(7) Uani d . 1 4 . .
    C C4 0.7929(3) 0.8936(3) 0.35776(14) 0.0442(7) Uani d . 1 4 . .
    C C13 0.4669(3) 1.0575(3) 0.09499(14) 0.0444(7) Uani d . 1 4 . .
    O O1 0.5588(3) 0.5959(3) 0.46612(13) 0.0822(9) Uani d . 1 4 . .
    H H1 0.5000 0.5000 0.5000 0.17(4) Uiso d S 1 2 . .
    C C2 0.6085(3) 0.7243(3) 0.35853(14) 0.0409(6) Uani d . 1 4 . .
    C C9 0.6833(3) 0.8543(4) 0.12086(15) 0.0473(7) Uani d . 1 4 . .
    C C1 0.5278(3) 0.6114(4) 0.39882(16) 0.0538(8) Uani d . 1 4 . .
    C C10 0.6314(3) 0.8857(3) 0.04610(14) 0.0452(7) Uani d . 1 4 . .
    C C15 0.3628(3) 1.1555(4) 0.08394(16) 0.0569(8) Uani d . 1 1 . .
    H H15A 0.3255 1.2033 0.1232 0.068 Uiso calc R 1 4 . .
    C C5 0.9058(3) 0.9650(4) 0.39769(17) 0.0555(8) Uani d . 1 4 . .
    C C11 0.6858(3) 0.8183(4) -0.01297(16) 0.0590(8) Uani d . 1 4 . .
    H H11A 0.7565 0.7538 -0.0058 0.071 Uiso calc R 1 4 . .
    N N2 0.3624(5) 0.1938(5) 0.3549(2) 0.1119(15) Uani d . 1 4 . .
    H H2A 0.4089 0.2749 0.3401 0.134 Uiso calc R 1 4 . .
    H H2B 0.3412 0.1375 0.3152 0.134 Uiso calc R 1 4 . .
    C C16 0.2451(4) 0.2531(6) 0.3843(3) 0.0923(13) Uani d . 1 4 . .
    H H16A 0.1929 0.2981 0.3459 0.138 Uiso calc R 1 4 . .
    H H16B 0.2656 0.3303 0.4203 0.138 Uiso calc R 1 4 . .
    H H16C 0.1990 0.1701 0.4062 0.138 Uiso calc R 1 4 . .
    C C17 0.4449(5) 0.0987(6) 0.4027(3) 0.1022(15) Uani d . 1 4 . .
    H H17A 0.5121 0.0541 0.3752 0.153 Uiso calc R 1 4 . .
    H H17B 0.3950 0.0178 0.4235 0.153 Uiso calc R 1 4 . .
    H H17C 0.4819 0.1619 0.4409 0.153 Uiso calc R 1 4 . .
    O O2 0.4408(3) 0.5385(3) 0.36690(14) 0.0844(10) Uani d . 1 4 . .
    O O4 0.9083(2) 0.9425(3) 0.46707(12) 0.0759(8) Uani d . 1 4 . .
    H H2 0.965(5) 1.036(6) 0.500(3) 0.040(16) Uiso d P 0.50 2 . .
    O O7 0.6740(4) 0.5344(6) 0.7689(2) 0.1276(14) Uani d D 1 4 . .
    H H3 0.620(6) 0.552(9) 0.725(2) 0.191 Uiso d D 1 4 . .
    H H4 0.611(6) 0.540(9) 0.808(3) 0.191 Uiso d D 1 4 . .
loop_
    _atom_site_aniso_label
    _atom_site_aniso_U_11
    _atom_site_aniso_U_22
    _atom_site_aniso_U_33
    _atom_site_aniso_U_12
    _atom_site_aniso_U_13
    _atom_site_aniso_U_23
    N1 0.0534(13) 0.0541(13) 0.0224(11) -0.0007(10) -0.0079(9) 0.0064(9)
    C3 0.0529(15) 0.0514(15) 0.0242(13) -0.0022(12) -0.0059(11) 0.0043(11)
    O6 0.0693(14) 0.1023(18) 0.0368(13) 0.0242(13) -0.0068(10) 0.0118(12)
    C6 0.0531(15) 0.0600(17) 0.0282(14) -0.0161(13) -0.0071(11) 0.0086(12)
    C12 0.0476(14) 0.0478(14) 0.0249(14) -0.0043(12) -0.0036(11) 0.0055(10)
    C7 0.0525(14) 0.0500(15) 0.0214(13) -0.0042(12) -0.0082(11) 0.0021(10)
    C8 0.0495(14) 0.0488(15) 0.0285(14) -0.0065(12) -0.0082(11) 0.0037(11)
    O5 0.0876(17) 0.1009(19) 0.0271(12) 0.0284(14) -0.0023(11) -0.0034(11)
    O3 0.0663(14) 0.111(2) 0.0455(14) -0.0401(14) -0.0119(11) 0.0173(13)
    C14 0.0555(16) 0.0581(16) 0.0238(14) -0.0009(13) -0.0035(11) 0.0045(11)
    C4 0.0467(14) 0.0576(16) 0.0277(14) -0.0103(12) -0.0087(11) 0.0040(11)
    C13 0.0514(15) 0.0588(16) 0.0226(13) -0.0014(13) -0.0049(11) 0.0043(11)
    O1 0.1009(19) 0.107(2) 0.0378(13) -0.0553(16) -0.0163(13) 0.0252(13)
    C2 0.0485(14) 0.0443(14) 0.0294(14) -0.0070(11) -0.0032(11) 0.0035(11)
    C9 0.0530(15) 0.0601(17) 0.0286(14) 0.0031(14) -0.0032(12) 0.0076(12)
    C1 0.0645(18) 0.0637(18) 0.0327(16) -0.0190(15) -0.0064(13) 0.0127(13)
    C10 0.0502(15) 0.0582(16) 0.0269(14) -0.0009(13) -0.0047(11) 0.0084(11)
    C15 0.0705(19) 0.074(2) 0.0262(14) 0.0165(16) -0.0010(13) -0.0003(13)
    C5 0.0581(18) 0.075(2) 0.0327(16) -0.0185(16) -0.0135(13) 0.0072(14)
    C11 0.0644(18) 0.079(2) 0.0332(16) 0.0206(16) -0.0042(13) 0.0068(14)
    N2 0.180(4) 0.084(2) 0.075(3) 0.040(3) 0.051(3) 0.013(2)
    C16 0.083(3) 0.096(3) 0.098(4) -0.009(3) 0.002(2) 0.004(2)
    C17 0.099(3) 0.109(3) 0.098(4) 0.019(3) -0.007(3) -0.019(3)
    O2 0.0893(18) 0.106(2) 0.0561(16) -0.0564(16) -0.0266(13) 0.0311(14)
    O4 0.0778(16) 0.115(2) 0.0328(12) -0.0436(15) -0.0197(11) 0.0107(12)
    O7 0.128(3) 0.165(4) 0.090(3) -0.030(3) 0.017(2) -0.026(3)
_geom_special_details
;
 All esds (except the esd in the dihedral angle between two l.s. planes)
 are estimated using the full covariance matrix.  The cell esds are taken
 into account individually in the estimation of esds in distances, angles
 and torsion angles; correlations between esds in cell parameters are only
 used when they are defined by crystal symmetry.  An approximate (isotropic)
 treatment of cell esds is used for estimating esds involving l.s. planes.
;
loop_
    _geom_bond_atom_site_label_1
    _geom_bond_atom_site_label_2
    _geom_bond_site_symmetry_2
    _geom_bond_distance
    _geom_bond_publ_flag
    N1 C14 . 1.393(4) ?
    N1 C9 . 1.408(4) ?
    N1 C7 . 1.461(3) ?
    C3 C2 . 1.389(4) ?
    C3 C4 . 1.394(4) ?
    C3 H3A . 0.9300 ?
    O6 C9 . 1.208(4) ?
    C6 C7 . 1.374(4) ?
    C6 C4 . 1.393(4) ?
    C6 H6A . 0.9300 ?
    C12 C13 . 1.403(4) ?
    C12 C10 . 1.421(4) ?
    C12 C12 3_675 1.421(5) ?
    C7 C8 . 1.393(4) ?
    C8 C2 . 1.395(4) ?
    C8 H8A . 0.9300 ?
    O5 C14 . 1.222(4) ?
    O3 C5 . 1.224(4) ?
    C14 C13 . 1.486(4) ?
    C4 C5 . 1.499(4) ?
    C13 C15 . 1.387(4) ?
    O1 C1 . 1.276(4) ?
    O1 H1 . 1.216(2) ?
    C2 C1 . 1.501(4) ?
    C9 C10 . 1.486(4) ?
    C1 O2 . 1.237(4) ?
    C10 C11 . 1.373(4) ?
    C15 C11 3_675 1.403(4) ?
    C15 H15A . 0.9300 ?
    C5 O4 . 1.291(4) ?
    C11 C15 3_675 1.403(4) ?
    C11 H11A . 0.9300 ?
    N2 C16 . 1.448(6) ?
    N2 C17 . 1.463(6) ?
    N2 H2A . 0.9000 ?
    N2 H2B . 0.9000 ?
    C16 H16A . 0.9600 ?
    C16 H16B . 0.9600 ?
    C16 H16C . 0.9600 ?
    C17 H17A . 0.9600 ?
    C17 H17B . 0.9600 ?
    C17 H17C . 0.9600 ?
    O4 H2 . 1.15(6) ?
    O7 H3 . 0.98(2) ?
    O7 H4 . 0.98(2) ?
loop_
    _geom_angle_atom_site_label_1
    _geom_angle_atom_site_label_2
    _geom_angle_atom_site_label_3
    _geom_angle_site_symmetry_1
    _geom_angle_site_symmetry_3
    _geom_angle
    _geom_angle_publ_flag
    C14 N1 C9 . . 125.5(2) ?
    C14 N1 C7 . . 117.0(2) ?
    C9 N1 C7 . . 117.5(2) ?
    C2 C3 C4 . . 120.7(2) ?
    C2 C3 H3A . . 119.7 ?
    C4 C3 H3A . . 119.7 ?
    C7 C6 C4 . . 119.7(3) ?
    C7 C6 H6A . . 120.2 ?
    C4 C6 H6A . . 120.2 ?
    C13 C12 C10 . . 121.5(2) ?
    C13 C12 C12 . 3_675 119.8(3) ?
    C10 C12 C12 . 3_675 118.8(3) ?
    C6 C7 C8 . . 121.5(2) ?
    C6 C7 N1 . . 120.6(2) ?
    C8 C7 N1 . . 117.9(2) ?
    C7 C8 C2 . . 119.0(2) ?
    C7 C8 H8A . . 120.5 ?
    C2 C8 H8A . . 120.5 ?
    O5 C14 N1 . . 120.6(3) ?
    O5 C14 C13 . . 122.7(3) ?
    N1 C14 C13 . . 116.7(2) ?
    C6 C4 C3 . . 119.4(2) ?
    C6 C4 C5 . . 121.0(3) ?
    C3 C4 C5 . . 119.6(2) ?
    C15 C13 C12 . . 120.6(3) ?
    C15 C13 C14 . . 119.3(3) ?
    C12 C13 C14 . . 120.0(3) ?
    C1 O1 H1 . . 117.0(2) ?
    C3 C2 C8 . . 119.7(2) ?
    C3 C2 C1 . . 119.2(2) ?
    C8 C2 C1 . . 121.1(2) ?
    O6 C9 N1 . . 120.6(3) ?
    O6 C9 C10 . . 123.0(3) ?
    N1 C9 C10 . . 116.4(2) ?
    O2 C1 O1 . . 124.4(3) ?
    O2 C1 C2 . . 120.8(3) ?
    O1 C1 C2 . . 114.8(2) ?
    C11 C10 C12 . . 119.9(2) ?
    C11 C10 C9 . . 120.5(3) ?
    C12 C10 C9 . . 119.5(3) ?
    C13 C15 C11 . 3_675 119.4(3) ?
    C13 C15 H15A . . 120.3 ?
    C11 C15 H15A 3_675 . 120.3 ?
    O3 C5 O4 . . 124.9(3) ?
    O3 C5 C4 . . 120.8(3) ?
    O4 C5 C4 . . 114.3(3) ?
    C10 C11 C15 . 3_675 121.5(3) ?
    C10 C11 H11A . . 119.3 ?
    C15 C11 H11A 3_675 . 119.3 ?
    C16 N2 C17 . . 117.5(4) ?
    C16 N2 H2A . . 107.9 ?
    C17 N2 H2A . . 107.9 ?
    C16 N2 H2B . . 107.9 ?
    C17 N2 H2B . . 107.9 ?
    H2A N2 H2B . . 107.2 ?
    N2 C16 H16A . . 109.5 ?
    N2 C16 H16B . . 109.5 ?
    H16A C16 H16B . . 109.5 ?
    N2 C16 H16C . . 109.5 ?
    H16A C16 H16C . . 109.5 ?
    H16B C16 H16C . . 109.5 ?
    N2 C17 H17A . . 109.5 ?
    N2 C17 H17B . . 109.5 ?
    H17A C17 H17B . . 109.5 ?
    N2 C17 H17C . . 109.5 ?
    H17A C17 H17C . . 109.5 ?
    H17B C17 H17C . . 109.5 ?
    C5 O4 H2 . . 114(3) ?
    H3 O7 H4 . . 102(4) ?
loop_
    _geom_hbond_atom_site_label_D
    _geom_hbond_atom_site_label_H
    _geom_hbond_atom_site_label_A
    _geom_hbond_site_symmetry_A
    _geom_hbond_distance_DH
    _geom_hbond_distance_HA
    _geom_hbond_distance_DA
    _geom_hbond_angle_DHA
    O1 H1 O1 3_666 1.216(2) 1.216(2) 2.432(5) 180.0(2)
    O4 H2 O4 3_776 1.15(6) 1.45(5) 2.441(5) 139(4)
    N2 H2B O5 1_545 0.90 2.22 2.850(5) 127.0
    O7 H3 O2 3_666 0.98(2) 1.95(5) 2.805(6) 144(6)
    O7 H4 O3 4_576 0.98(2) 1.85(4) 2.771(6) 154(7)
_iucr_refine_instructions_details
;
TITL a in P2(1)/n
CELL 0.71073 10.4278 8.6508 18.4009 90.000 91.956 90.000
ZERR 2.0000 0.0133 0.0100 0.0233 0.000 0.016 0.000
LATT 1
SYMM 0.5-X, 0.5+Y, 0.5-Z
SFAC C H N O
UNIT 68 64 8 28
MERG 2
REM OMIT -2 51
OMIT 0 1 1
OMIT -1 0 1
OMIT 1 0 1
OMIT 1 1 0
FMAP 2
GRID
PLAN 20
TEMP 20
SIZE 0.2 0.2 0.2
DFIX 0.965 O7 H3
DFIX 0.965 O7 H4
DANG 1.5555114 H3 H4
BOND $H
HTAB 3.0
EQIV $1 -x+1, -y+1, -z+1
HTAB O1 O1_$1
EQIV $2 -x+2, -y+2, -z+1
HTAB O4 O4_$2
EQIV $3 x, y-1, z
HTAB N2 O5_$3
EQIV $4 -x+1, -y+1, -z+1
HTAB O7 O2_$4
EQIV $5  x-1/2, -y+3/2, z+1/2
HTAB O7 O3_$5
L.S. 20
ACTA
REM WGHT    0.185500
REM WGHT    0.185200
REM WGHT    0.183600
REM WGHT    0.181300
REM WGHT    0.181000
REM WGHT    0.181500
REM EXTI    0.000000
REM WGHT    0.164600
WGHT    0.162100
FVAR       0.86770
N1    3    0.615546    0.919524    0.178224    11.00000    0.05340    0.05405 =
         0.02243    0.00644   -0.00794   -0.00070
C3    1    0.716457    0.787517    0.393353    11.00000    0.05285    0.05137 =
         0.02422    0.00431   -0.00592   -0.00223
AFIX  43
H3A   2    0.737968    0.758760    0.440920    11.00000   -1.20000
AFIX   0
O6    4    0.777101    0.775372    0.133236    11.00000    0.06932    0.10230 =
         0.03675    0.01180   -0.00678    0.02422
C6    1    0.761039    0.935073    0.286295    11.00000    0.05311    0.05997 =
         0.02817    0.00855   -0.00709   -0.01608
AFIX  43
H6A   2    0.812264    1.004317    0.261734    11.00000   -1.20000
AFIX   0
C12   1    0.524364    0.985916    0.035933    11.00000    0.04762    0.04780 =
         0.02494    0.00555   -0.00361   -0.00426
C7    1    0.653545    0.873253    0.252238    11.00000    0.05252    0.04997 =
         0.02139    0.00212   -0.00822   -0.00419
C8    1    0.576121    0.767347    0.287176    11.00000    0.04947    0.04881 =
         0.02850    0.00373   -0.00825   -0.00652
AFIX  43
H8A   2    0.503964    0.725943    0.263301    11.00000   -1.20000
AFIX   0
O5    4    0.466135    1.080789    0.223842    11.00000    0.08761    0.10092 =
         0.02705   -0.00338   -0.00235    0.02835
O3    4    0.984994    1.040243    0.365194    11.00000    0.06631    0.11076 =
         0.04550    0.01732   -0.01195   -0.04009
C14   1    0.514002    1.023502    0.170455    11.00000    0.05551    0.05812 =
         0.02381    0.00453   -0.00353   -0.00091
C4    1    0.792944    0.893578    0.357765    11.00000    0.04669    0.05763 =
         0.02766    0.00397   -0.00867   -0.01033
C13   1    0.466924    1.057525    0.094992    11.00000    0.05145    0.05884 =
         0.02260    0.00431   -0.00490   -0.00135
O1    4    0.558831    0.595876    0.466121    11.00000    0.10092    0.10665 =
         0.03782    0.02524   -0.01631   -0.05532
H1    2    0.500000    0.500000    0.500000    10.50000    0.17348
C2    1    0.608470    0.724339    0.358528    11.00000    0.04854    0.04433 =
         0.02943    0.00348   -0.00325   -0.00696
C9    1    0.683290    0.854324    0.120861    11.00000    0.05303    0.06010 =
         0.02860    0.00761   -0.00317    0.00305
C1    1    0.527821    0.611405    0.398815    11.00000    0.06451    0.06373 =
         0.03265    0.01273   -0.00643   -0.01903
C10   1    0.631428    0.885722    0.046095    11.00000    0.05015    0.05817 =
         0.02686    0.00837   -0.00470   -0.00091
C15   1    0.362789    1.155453    0.083938    11.00000    0.07054    0.07382 =
         0.02619   -0.00025   -0.00102    0.01650
AFIX  43
H15A  2    0.325494    1.203339    0.123235    11.00000   -1.20000
AFIX   0
C5    1    0.905753    0.965040    0.397686    11.00000    0.05810    0.07461 =
         0.03273    0.00718   -0.01354   -0.01848
C11   1    0.685829    0.818320   -0.012973    11.00000    0.06435    0.07896 =
         0.03315    0.00682   -0.00423    0.02059
AFIX  43
H11A  2    0.756486    0.753836   -0.005781    11.00000   -1.20000
AFIX   0
N2    3    0.362391    0.193791    0.354928    11.00000    0.18033    0.08399 =
         0.07452    0.01296    0.05145    0.03952
AFIX  23
H2A   2    0.408900    0.274855    0.340143    11.00000   -1.20000
H2B   2    0.341194    0.137501    0.315176    11.00000   -1.20000
AFIX   0
C16   1    0.245074    0.253057    0.384309    11.00000    0.08335    0.09590 =
         0.09766    0.00372    0.00193   -0.00907
AFIX 137
H16A  2    0.192899    0.298070    0.345873    11.00000   -1.50000
H16B  2    0.265551    0.330300    0.420323    11.00000   -1.50000
H16C  2    0.198999    0.170090    0.406209    11.00000   -1.50000
AFIX   0
C17   1    0.444932    0.098724    0.402744    11.00000    0.09878    0.10869 =
         0.09849   -0.01910   -0.00708    0.01906
AFIX 137
H17A  2    0.512133    0.054111    0.375176    11.00000   -1.50000
H17B  2    0.394952    0.017797    0.423527    11.00000   -1.50000
H17C  2    0.481881    0.161871    0.440910    11.00000   -1.50000
AFIX   0
O2    4    0.440756    0.538474    0.366901    11.00000    0.08930    0.10595 =
         0.05608    0.03110   -0.02664   -0.05644
O4    4    0.908271    0.942520    0.467073    11.00000    0.07782    0.11548 =
         0.03284    0.01070   -0.01974   -0.04362
H2    2    0.964596    1.035553    0.499587    10.50000    0.04021
O7    4    0.674041    0.534351    0.768902    11.00000    0.12818    0.16541 =
         0.09027   -0.02591    0.01694   -0.03017
H3    2    0.620248    0.552138    0.725105    11.00000   -1.50000
H4    2    0.611456    0.539707    0.807699    11.00000   -1.50000
HKLF 4
REM  a in P2(1)/n
REM R1 =  0.0806 for   2137 Fo > 4sig(Fo)  and  0.1223 for all   3780 data
REM    248 parameters refined using      3 restraints
END
WGHT      0.1621      0.0000
REM Highest difference peak  0.430,  deepest hole -0.358,  1-sigma level  0.066
Q1    1   0.6139  0.5915  0.7394  11.00000  0.05    0.26
Q2    1   0.2664  1.1784  0.1351  11.00000  0.05    0.22
Q3    1   0.7538  0.7545  0.4569  11.00000  0.05    0.20
Q4    1   0.6443  0.5087  0.4248  11.00000  0.05    0.20
Q5    1   0.4014  0.6151  0.3699  11.00000  0.05    0.19
Q6    1   0.3439  1.1616  0.2211  11.00000  0.05    0.19
Q7    1   0.8755  0.8187  0.0911  11.00000  0.05    0.19
Q8    1   0.3352  1.0474  0.1382  11.00000  0.05    0.18
Q9    1   0.2651  0.0864  0.3268  11.00000  0.05    0.18
Q10   1   0.6918  0.6216  0.4982  11.00000  0.05    0.18
Q11   1   0.4891  0.1384  0.5074  11.00000  0.05    0.18
Q12   1   0.8777  0.8519  0.1718  11.00000  0.05    0.17
Q13   1   0.4623  0.1158  0.4452  11.00000  0.05    0.17
Q14   1   0.6751  0.6213  0.8722  11.00000  0.05    0.17
Q15   1   0.2046  0.1185  0.4799  11.00000  0.05    0.17
Q16   1   0.4634  0.2619  0.4356  11.00000  0.05    0.17
Q17   1   0.4183  1.2864  0.1501  11.00000  0.05    0.17
Q18   1   0.8336  0.7176  0.2015  11.00000  0.05    0.17
Q19   1   0.9365  0.9768  0.5527  11.00000  0.05    0.17
Q20   1   0.7284  0.6787  0.0007  11.00000  0.05    0.17
;
data_global
_journal_date_recd_electronic     2012-03-19
_journal_date_accepted     2012-06-05
_journal_name_full     'Acta Crystallographica, Section E'
_journal_year     2012
_journal_volume     68
_journal_issue      7
_journal_page_first     o2174
_journal_page_last     o2175
_journal_paper_category     QO
_journal_paper_doi     10.1107/S1600536812025470
_journal_coeditor_code     FB2246
_publ_contact_author_name     'Prof. Lei Han'
_publ_contact_author_address
;
Faculty of Materials Science & Chemical Engineering
Ningbo University
Ningbo, Zhejiang, 315211, P.R. China
;
_publ_contact_author_email     'hanlei@nbu.edu.cn'
_publ_contact_author_fax     ?
_publ_contact_author_phone     '+86-574-87600782'
_publ_section_title
;\
Bis(dimethylammonium)
3,3'-dicarboxy-5,5'-(5,7,12,14-tetraoxo-6,13-diazatetracyclo[6.6.2.0^4,\
16^.0^11,15^]hexadeca-1,3,8,10,15-pentaene-6,13-diyl)dibenzoate dihydrate
;
_publ_section_title_footnote     .
loop_
    _publ_author_name
    _publ_author_footnote
    _publ_author_address
    'Lan-Ping Xu' .
;
State Key Laboratory Base of Novel Functional Materials and Preparation Science
Faculty of Materials Science & Chemical Engineering, Ningbo University,
Ningbo, Zhejiang, 315211, People's Republic of China
;
    'Lan Qin' .
;
State Key Laboratory Base of Novel Functional Materials and Preparation Science
Faculty of Materials Science & Chemical Engineering, Ningbo University,
Ningbo, Zhejiang, 315211, People's Republic of China
;
    'Lei Han' .
;
State Key Laboratory Base of Novel Functional Materials and Preparation Science
Faculty of Materials Science & Chemical Engineering, Ningbo University,
Ningbo, Zhejiang, 315211, People's Republic of China
State Key Laboratory of Structural
Chemistry, Fujian Institute of Research on the Structure of Matter,
Chinese Academy of Sciences, Fuzhou, Fujian 350002, People's Republic of China
;
_publ_section_synopsis     .
_refine_ls_abs_structure_details     ?
