# Supplementary material for: Bis(dimethyl­ammonium) 3,3′-dicarb­oxy-5,5′-(5,7,12,14-tetra­oxo-6,13-diaza­tetra­cyclo­[6.6.2.04,16.011,15]hexa­deca-1,3,8,10,15-penta­ene-6,13-di­yl)dibenzoate dihydrate
Source: Acta Crystallogr Sect E Struct Rep Online. 2012 Jun 23;68(Pt 7):o2174–5. doi: 10.1107/S1600536812025470 (PMC3393979; doi:10.1107/S1600536812025470)
Supplement: Supplementary file 2 [file e-68-o2174-Isup2.hkl]

# 
# h,k,l, Fc-squared, Fo-squared, sigma(Fo-squared) and status flag 
# 
data_I
_shelx_title ' a in P2(1)/n' 
_shelx_refln_list_code          4 
_shelx_F_calc_maximum      114.20 
_exptl_crystal_F_000       752.00 
_reflns_d_resolution_high  0.7692 
 
loop_ 
 _symmetry_equiv_pos_as_xyz 
 'x, y, z' 
 '-x+1/2, y+1/2, -z+1/2' 
 '-x, -y, -z' 
 'x-1/2, -y-1/2, z-1/2' 
 
_cell_length_a    10.4278 
_cell_length_b     8.6508 
_cell_length_c    18.4009 
_cell_angle_alpha  90.000 
_cell_angle_beta   91.956 
_cell_angle_gamma  90.000 
 
_shelx_F_squared_multiplier     1.000 
 
loop_ 
 _refln_index_h 
 _refln_index_k 
 _refln_index_l 
 _refln_F_squared_calc 
 _refln_F_squared_meas 
 _refln_F_squared_sigma 
 _refln_observed_status 
   2   0   0     3249.45     2921.61     26.26 o 
   4   0   0      833.27      781.17      9.19 o 
   6   0   0       14.14       14.50      5.04 o 
   8   0   0       34.33       41.97      5.84 o 
  10   0   0       14.07       12.55      3.80 o 
  12   0   0       10.05        9.00      5.58 o 
   3   1   0        0.37        3.63      2.09 o 
   4   1   0      253.29      236.22      4.61 o 
   5   1   0      131.54      134.73      4.56 o 
   6   1   0       41.22       40.77      3.89 o 
   7   1   0      963.55     1134.25     11.80 o 
   8   1   0      340.22      366.26      8.77 o 
   9   1   0       11.27        7.87      3.78 o 
  10   1   0        3.73        2.33      2.25 o 
  11   1   0       21.80       32.40      7.32 o 
  12   1   0       12.69        5.25      3.38 o 
  13   1   0       10.05        7.39      4.64 o 
   0   2   0     5237.51     5315.90     43.27 o 
   3   2   0      423.25      411.79      5.70 o 
   4   2   0      243.59      275.97      4.56 o 
   5   2   0      174.63      203.10      4.79 o 
   6   2   0      234.23      299.37      6.62 o 
   7   2   0        8.39        9.61      3.88 o 
   8   2   0        5.43        3.69      2.50 o 
   9   2   0       11.98        4.63      3.22 o 
  10   2   0        0.01        1.76      2.71 o 
  11   2   0        0.59        2.51      3.25 o 
  12   2   0        0.05        4.76      3.97 o 
  13   2   0        8.49       12.93      6.59 o 
   1   3   0     1929.26     1764.94     12.81 o 
   2   3   0      423.43      395.40      4.78 o 
   3   3   0     4523.76     4555.26     42.37 o 
   4   3   0       56.31       49.43      3.73 o 
   5   3   0       54.25       82.46      5.38 o 
   6   3   0      145.86      140.98      7.24 o 
   7   3   0        1.60        3.77      3.00 o 
   8   3   0      946.32     1248.98     20.16 o 
   9   3   0       20.44       16.73      4.89 o 
  10   3   0      125.41      158.44      9.61 o 
  11   3   0        5.51        5.25      2.73 o 
  12   3   0        1.69        0.65      4.89 o 
  13   3   0        3.77        7.27      5.07 o 
   0   4   0      302.24      227.57      4.00 o 
   1   4   0       66.31       58.34      5.14 o 
   2   4   0       20.32       29.73      3.19 o 
   3   4   0      966.91     1059.60     10.78 o 
   4   4   0      594.86      672.84     10.19 o 
   5   4   0      408.05      430.85     11.73 o 
   6   4   0      308.71      353.50      8.81 o 
   7   4   0      286.90      338.13      9.25 o 
   8   4   0       75.35       62.33      6.94 o 
   9   4   0        7.56       10.49      4.27 o 
  10   4   0       35.26       36.66      5.95 o 
  11   4   0        0.43        0.66      2.13 o 
  12   4   0       20.46       23.13      6.83 o 
   1   5   0        0.88        1.05      1.42 o 
   2   5   0       82.49       70.00     10.84 o 
   3   5   0       60.06       79.30      4.53 o 
   4   5   0      285.75      310.04      9.41 o 
   5   5   0      199.84      222.58     20.96 o 
   6   5   0       12.75       12.96      5.18 o 
   7   5   0      176.49      217.27     16.45 o 
   8   5   0        3.73        1.66      1.78 o 
   9   5   0        7.88        2.87      3.56 o 
  10   5   0        6.31        5.83      2.84 o 
  11   5   0        0.22        2.93      3.24 o 
  12   5   0        8.26       14.64      5.93 o 
   0   6   0      690.95      876.70     11.54 o 
   1   6   0       26.68       14.97      2.89 o 
   2   6   0       13.75        7.74      1.50 o 
   3   6   0       33.99       25.49      3.95 o 
   4   6   0        0.72        5.89      4.56 o 
   5   6   0      532.88      726.66     15.54 o 
   6   6   0      626.39      832.61     13.34 o 
   7   6   0        2.44        4.98      3.37 o 
   8   6   0        0.25        2.59      2.55 o 
   9   6   0        4.52        5.97      3.25 o 
  10   6   0        7.76       10.08      5.47 o 
  11   6   0        2.13        4.46      4.12 o 
   1   7   0        9.55        7.71      4.14 o 
   2   7   0      103.89      143.79     15.08 o 
   3   7   0       50.76       41.35      5.33 o 
   4   7   0      294.33      381.94     11.22 o 
   5   7   0        0.09        0.95      3.24 o 
   6   7   0       30.95       24.84      7.38 o 
   7   7   0        0.03        3.08      3.49 o 
   8   7   0        0.05        0.39      3.01 o 
   9   7   0        0.00        3.10      2.85 o 
  10   7   0        1.28        5.29      4.53 o 
   0   8   0        9.90        7.28      5.18 o 
   1   8   0        5.95        3.44      4.32 o 
   2   8   0        1.35        3.03      3.38 o 
   3   8   0       45.16       49.25      8.19 o 
   4   8   0        6.04        5.09      4.50 o 
   5   8   0        3.02        2.10      3.93 o 
   6   8   0       42.68       33.56      9.71 o 
   7   8   0        2.77        0.00      3.74 o 
   8   8   0        5.44        7.82      5.06 o 
   9   8   0        0.20        8.07      5.72 o 
   1   9   0        0.31        5.19      3.29 o 
   2   9   0        2.61        4.46      4.33 o 
   3   9   0        0.44        3.66      3.95 o 
   4   9   0       17.22       15.42      6.97 o 
   5   9   0        9.17       12.60      6.75 o 
   6   9   0        0.74        7.45      6.46 o 
   7   9   0        0.11        2.52      5.20 o 
   8   9   0        0.28       13.92     12.10 o 
   0  10   0        0.82        6.43      4.91 o 
   1  10   0        1.15        1.35      3.51 o 
   2  10   0        0.27       -0.21      4.39 o 
   3  10   0        0.38        4.76      4.27 o 
   4  10   0        0.51        5.07      3.71 o 
   5  10   0        0.07        0.83      4.18 o 
   6  10   0        5.38       16.95     12.86 o 
   1  11   0        0.96        7.26      4.36 o 
   2  11   0        0.00        5.36      4.44 o 
 -13   0   1        0.91        8.27      8.16 o 
 -11   0   1      132.10      175.49     17.62 o 
  -9   0   1        7.38        6.58      4.36 o 
  -7   0   1       24.79       33.78      8.38 o 
  -5   0   1      403.87      332.18      8.39 o 
  -3   0   1     2033.91     1646.93     13.37 o 
   3   0   1      414.50      286.41      8.54 o 
   5   0   1       28.66       48.37      3.18 o 
   7   0   1     1914.37     2329.44     34.98 o 
   9   0   1       98.80       97.60     19.98 o 
  11   0   1        0.81        3.67      6.22 o 
  13   0   1       26.33       15.67      8.01 o 
 -13   1   1        0.06        2.94      2.98 o 
 -12   1   1       22.38       19.75      6.11 o 
 -11   1   1        8.07        6.49      3.56 o 
 -10   1   1      138.16      162.99     12.31 o 
  -9   1   1       17.62       12.24      3.46 o 
  -8   1   1        7.50        3.59      2.39 o 
  -7   1   1       59.56       58.97      5.39 o 
  -6   1   1       10.99        5.18      2.46 o 
  -5   1   1      122.41      115.19      6.47 o 
  -4   1   1      217.20      203.77      4.94 o 
  -3   1   1      201.97      171.00      4.99 o 
  -2   1   1     2561.03     2513.03     22.69 o 
  -1   1   1      620.79      337.65      5.79 o 
   1   1   1       71.09       83.40      2.37 o 
   2   1   1      637.97      746.42      6.44 o 
   3   1   1      306.22      294.13      4.11 o 
   4   1   1     1441.08     1214.69     13.28 o 
   5   1   1     2333.95     2563.20     30.70 o 
   6   1   1     1495.00     1751.88     16.36 o 
   7   1   1       98.40      116.74      6.76 o 
   8   1   1       15.85       10.26      3.31 o 
   9   1   1        3.22        0.67      1.89 o 
  10   1   1        3.68        3.18      2.84 o 
  11   1   1       14.23       11.65      4.18 o 
  12   1   1       17.13       20.44      6.46 o 
  13   1   1        0.02        5.45      4.20 o 
 -13   2   1        7.88        9.09      6.18 o 
 -12   2   1        4.68        6.42      4.45 o 
 -11   2   1        5.12        6.35      3.45 o 
 -10   2   1        0.19        3.30      3.64 o 
  -9   2   1      644.99      830.88     22.50 o 
  -8   2   1        6.56        7.75      4.02 o 
  -7   2   1       55.89       63.08      5.87 o 
  -6   2   1       43.70       36.86      4.23 o 
  -5   2   1       16.70       12.22      2.84 o 
  -4   2   1      795.05      869.49      6.66 o 
  -3   2   1        0.15        0.07      1.83 o 
  -1   2   1     2984.97     2776.39     21.17 o 
   0   2   1      120.06       91.09      7.00 o 
   1   2   1     6476.88     6586.83     30.54 o 
   2   2   1      533.63      408.29      4.69 o 
   3   2   1      518.05      499.65      5.58 o 
   4   2   1      468.11      486.52      5.60 o 
   5   2   1      284.28      281.01      4.81 o 
   6   2   1       30.00       35.34      4.15 o 
   7   2   1      148.31      148.57     10.35 o 
   8   2   1        7.08       14.29      3.96 o 
   9   2   1       82.96       72.03      5.59 o 
  10   2   1       32.49       24.22      4.69 o 
  11   2   1        3.45        2.65      3.13 o 
  12   2   1       14.35        7.14      4.53 o 
  13   2   1        8.85       10.27      4.97 o 
 -13   3   1        1.15        6.38      4.89 o 
 -12   3   1        0.01        7.40      4.95 o 
 -11   3   1       20.14       17.95      5.08 o 
 -10   3   1        0.13        0.24      3.26 o 
  -9   3   1      123.37      137.69      8.09 o 
  -8   3   1        0.71        4.46      3.30 o 
  -7   3   1      202.41      256.33      8.47 o 
  -6   3   1        6.02        3.35      2.55 o 
  -5   3   1       30.91       24.07      3.49 o 
  -4   3   1      525.87      619.02      6.70 o 
  -3   3   1      161.67      213.48      5.15 o 
  -2   3   1     1260.73     1137.15      7.58 o 
  -1   3   1      694.79      587.38      6.80 o 
   0   3   1     1166.54      995.54      9.90 o 
   1   3   1      209.43      193.28      9.12 o 
   2   3   1       61.44       70.76      3.49 o 
   3   3   1      154.25      155.98      6.07 o 
   4   3   1      581.70      700.53      6.78 o 
   5   3   1      516.77      578.73      8.02 o 
   6   3   1       79.51       81.07      5.40 o 
   7   3   1      105.70      116.74      7.57 o 
   8   3   1       44.26       36.94      4.93 o 
   9   3   1       46.95       49.90      6.08 o 
  10   3   1       78.88       89.30      7.73 o 
  11   3   1        6.06        3.58      2.29 o 
  12   3   1        6.46        3.37      3.33 o 
  13   3   1        2.27        3.96      4.52 o 
 -12   4   1        3.61        3.29      4.51 o 
 -11   4   1       16.18       12.82      4.01 o 
 -10   4   1        4.45        8.19      3.79 o 
  -9   4   1       12.40       18.21      4.64 o 
  -8   4   1      379.96      499.98     10.66 o 
  -7   4   1        1.04        5.01      4.39 o 
  -6   4   1       80.38      133.24      7.56 o 
  -5   4   1      301.40      376.05      8.02 o 
  -3   4   1     2690.43     3010.86     19.22 o 
  -2   4   1     2835.36     3231.68     27.43 o 
  -1   4   1        2.63        2.43      1.10 o 
   0   4   1       28.48       21.90      2.56 o 
   1   4   1      656.40      691.53     13.52 o 
   2   4   1      333.77      312.18      5.05 o 
   3   4   1     1243.88     1564.34     11.25 o 
   4   4   1      369.99      414.59      7.94 o 
   5   4   1       46.23       73.09      6.06 o 
   6   4   1        2.45        6.89      3.61 o 
   7   4   1      268.48      332.10     11.91 o 
   8   4   1        9.37        1.16      2.85 o 
   9   4   1        0.20        6.49      2.82 o 
  10   4   1       34.48       18.20      4.82 o 
  11   4   1        2.79        4.45      2.86 o 
  12   4   1        0.42        0.50      5.00 o 
 -12   5   1        0.01        8.02      3.92 o 
 -11   5   1        0.79        3.08      2.95 o 
 -10   5   1        8.23        3.40      3.68 o 
  -9   5   1       31.10       37.47      6.64 o 
  -8   5   1        0.25        2.57      3.42 o 
  -7   5   1      256.19      343.90      9.32 o 
  -6   5   1      839.75     1173.77     18.12 o 
  -5   5   1      554.51      694.69     11.00 o 
  -4   5   1      516.95      603.60     20.00 o 
  -3   5   1       45.65       47.63      4.22 o 
  -2   5   1      172.17      191.15      4.45 o 
  -1   5   1      385.61      394.32      6.63 o 
   0   5   1       20.88       14.66      1.34 o 
   1   5   1      318.80      374.16      7.24 o 
   2   5   1       14.86       13.15      3.23 o 
   3   5   1        0.56        5.10      1.85 o 
   4   5   1        0.96       -0.47      3.39 o 
   5   5   1        0.93        3.50      3.20 o 
   6   5   1      559.33      754.39     15.01 o 
   7   5   1       97.48       97.03      7.27 o 
   8   5   1       71.58       96.72      8.33 o 
   9   5   1       95.47      107.94     10.13 o 
  10   5   1        0.00        1.17      2.64 o 
  11   5   1        7.45        6.13      3.46 o 
  12   5   1        1.56        8.35      6.55 o 
 -11   6   1        3.23        6.22      3.67 o 
 -10   6   1        6.95        9.85      5.25 o 
  -9   6   1        0.34       17.41      9.69 o 
  -8   6   1        4.12        5.29      4.15 o 
  -7   6   1       51.64       52.67      6.92 o 
  -6   6   1        0.65        2.04      3.16 o 
  -5   6   1        6.24        8.66      4.27 o 
  -4   6   1        5.12        7.14      4.47 o 
  -3   6   1        9.68        7.45      2.68 o 
  -2   6   1       20.56       14.69      2.55 o 
  -1   6   1       11.35        9.49      2.33 o 
   0   6   1       65.89       63.21      7.08 o 
   1   6   1      658.12      793.87     10.32 o 
   2   6   1      208.87      251.27      9.71 o 
   3   6   1        8.88        8.12      2.19 o 
   4   6   1      208.86      272.30     10.83 o 
   5   6   1        8.96        8.40      4.11 o 
   6   6   1      337.47      462.75     12.18 o 
   7   6   1       73.58       57.26      9.13 o 
   8   6   1        4.68        7.28      4.27 o 
   9   6   1        0.72        1.45      3.73 o 
  10   6   1        9.98       10.66      4.92 o 
  11   6   1        5.62        5.21      3.88 o 
 -10   7   1        4.74        9.87      3.61 o 
  -9   7   1        0.65        4.20      3.76 o 
  -8   7   1       17.24       12.26      5.77 o 
  -7   7   1      192.37      300.46     38.59 o 
  -6   7   1      100.71       96.83     12.22 o 
  -5   7   1       11.88        6.84      4.23 o 
  -4   7   1       27.20       14.99      4.81 o 
  -3   7   1       11.15       16.16      5.81 o 
  -2   7   1       28.86       20.31      4.28 o 
  -1   7   1      179.62      228.88     14.69 o 
   0   7   1       57.56       70.37      8.61 o 
   1   7   1       34.95       28.91      5.09 o 
   2   7   1       31.37       30.45      6.31 o 
   3   7   1       45.08       37.93      6.38 o 
   4   7   1       34.68       20.43      4.69 o 
   5   7   1      310.14      450.45     33.35 o 
   6   7   1        6.32       13.81      6.30 o 
   7   7   1       42.30       35.23      6.51 o 
   8   7   1       18.06       12.49      4.90 o 
   9   7   1        0.20        2.78      3.34 o 
  10   7   1        7.92        5.75      4.52 o 
  -9   8   1        0.00        6.49      3.79 o 
  -8   8   1        1.19        6.49      3.95 o 
  -7   8   1       32.09       22.29      8.76 o 
  -6   8   1        0.11        3.01      2.43 o 
  -5   8   1        5.16       10.29      6.71 o 
  -4   8   1        0.06        7.44      4.67 o 
  -3   8   1        2.79       -0.54      4.23 o 
  -2   8   1        0.87        4.44      3.94 o 
  -1   8   1        2.40        2.00      4.03 o 
   0   8   1       31.35       15.03      4.47 o 
   1   8   1       39.63       37.20      6.18 o 
   2   8   1        6.51        7.07      3.14 o 
   3   8   1      119.81      142.74     20.50 o 
   4   8   1       72.76       46.07     12.79 o 
   5   8   1        8.61        6.04      3.23 o 
   6   8   1        3.10        5.91      3.56 o 
   7   8   1        8.20       14.96      5.67 o 
   8   8   1        4.90        9.54      4.00 o 
   9   8   1        2.94        3.49      4.20 o 
  -8   9   1       25.53       23.17      8.96 o 
  -7   9   1       14.38       17.83      9.18 o 
  -6   9   1        1.15        2.86      4.74 o 
  -5   9   1        0.40        3.11      3.64 o 
  -4   9   1        1.19        0.69      4.37 o 
  -3   9   1        0.53        2.66      5.41 o 
  -2   9   1       32.35       27.81      6.27 o 
  -1   9   1        0.11        5.58      3.21 o 
   0   9   1        4.31        7.59      4.45 o 
   1   9   1       15.31       17.08      5.38 o 
   2   9   1       12.00        8.09      4.03 o 
   3   9   1        1.61        3.10      3.23 o 
   4   9   1        4.20        4.81      3.96 o 
   5   9   1       19.91       20.56     10.21 o 
   6   9   1        0.34        1.45      4.04 o 
   7   9   1        1.88        2.81      5.03 o 
   8   9   1        1.03        6.88      4.89 o 
  -6  10   1        5.29        4.09      7.38 o 
  -5  10   1        0.03        6.19      6.34 o 
  -4  10   1        3.47        5.98      4.27 o 
  -3  10   1        0.02        1.34      5.01 o 
  -2  10   1        8.29       10.15      4.89 o 
  -1  10   1        1.54        3.69      3.63 o 
   0  10   1        1.77        2.19      3.73 o 
   1  10   1        6.40        5.27      2.60 o 
   2  10   1        1.50        2.99      3.19 o 
   3  10   1        0.05        6.77      3.68 o 
   4  10   1        0.35        1.17      5.05 o 
   5  10   1        0.55        9.29      5.80 o 
   6  10   1        2.78        0.82      4.20 o 
  -2  11   1        0.00        2.42      2.87 o 
  -1  11   1        2.74        3.70      2.61 o 
   0  11   1        0.08        5.65      4.87 o 
   1  11   1        2.23        5.09      2.83 o 
   2  11   1        2.20        2.35      3.92 o 
 -12   0   2        0.56        6.06      4.02 o 
 -10   0   2        6.82        1.96      3.50 o 
  -8   0   2        2.65        8.69      5.06 o 
  -6   0   2      420.31      409.03     12.28 o 
  -4   0   2      493.73      342.36      7.65 o 
  -2   0   2     6350.68     5637.75     69.24 o 
   2   0   2      271.87      304.64      4.31 o 
   4   0   2      938.53      808.13      9.45 o 
   6   0   2        2.70        1.60      1.77 o 
   8   0   2       52.40       56.41      7.12 o 
  10   0   2       51.16       63.44     14.94 o 
  12   0   2       69.48       80.28     22.61 o 
 -13   1   2        0.11        9.70      4.88 o 
 -12   1   2        1.48       -1.76      3.82 o 
 -11   1   2        2.54        3.05      2.49 o 
 -10   1   2       76.19       86.72      8.75 o 
  -9   1   2       12.02       17.42      4.20 o 
  -8   1   2        8.25        6.70      3.66 o 
  -7   1   2       22.86       24.23      5.19 o 
  -6   1   2       62.20       62.31      7.07 o 
  -5   1   2       16.09       20.17      3.89 o 
  -4   1   2      734.49      724.31      8.49 o 
  -3   1   2     1031.86      958.17      9.40 o 
  -2   1   2     1176.76     1097.10      9.69 o 
  -1   1   2     1706.16     1468.37      7.28 o 
   0   1   2        1.04        2.12      1.43 o 
   1   1   2      541.54      548.96      3.36 o 
   2   1   2     3437.98     2938.96     15.94 o 
   3   1   2      815.50      669.29      9.01 o 
   4   1   2       84.56       78.28      5.70 o 
   5   1   2     3177.35     3230.78     28.30 o 
   6   1   2      250.71      280.25      5.77 o 
   7   1   2        7.77        2.97      3.51 o 
   8   1   2       37.56       40.56      4.45 o 
   9   1   2        4.63        4.69      1.89 o 
  10   1   2        0.14        3.09      3.18 o 
  11   1   2       19.12       19.96      6.44 o 
  12   1   2        4.23        3.35      2.69 o 
  13   1   2        2.32        8.10      4.79 o 
 -13   2   2        2.42        6.42      2.72 o 
 -12   2   2        2.48        8.05      3.92 o 
 -11   2   2        0.00        1.71      2.58 o 
 -10   2   2      111.32      113.84      8.40 o 
  -9   2   2       22.91       15.55      4.99 o 
  -8   2   2      327.45      398.94      9.79 o 
  -7   2   2       47.66       44.52      6.46 o 
  -6   2   2       13.13       15.04      3.65 o 
  -5   2   2        2.25        2.13      2.16 o 
  -4   2   2       25.84       15.21      2.64 o 
  -3   2   2      658.93      647.47     14.57 o 
  -2   2   2    13041.37    12878.16     81.88 o 
  -1   2   2     3350.01     2934.53     34.13 o 
   0   2   2      111.74       84.89      2.50 o 
   1   2   2     2980.92     2776.25     19.89 o 
   2   2   2       89.26      113.61      3.25 o 
   3   2   2      654.98      630.28      5.80 o 
   4   2   2     1046.91      972.51      7.59 o 
   5   2   2     1205.33     1247.36      9.35 o 
   6   2   2      853.69      881.79     10.20 o 
   7   2   2      184.01      171.55     15.09 o 
   8   2   2      176.48      229.99     12.90 o 
   9   2   2       24.70       30.94      4.69 o 
  10   2   2       40.00       38.11      4.83 o 
  11   2   2       24.32       23.57      7.12 o 
  12   2   2        0.12       -0.20      4.11 o 
  13   2   2        4.00        5.52      3.94 o 
 -13   3   2        0.36        2.31      5.08 o 
 -12   3   2        0.63        4.62      4.49 o 
 -11   3   2        4.31        3.76      3.31 o 
 -10   3   2        7.82        9.85      4.52 o 
  -9   3   2       33.71       36.94      5.95 o 
  -8   3   2       37.81       24.59      4.82 o 
  -7   3   2        1.18        4.29      3.35 o 
  -6   3   2        6.11        3.65      3.09 o 
  -5   3   2       24.85       16.46      3.09 o 
  -4   3   2     2028.16     2258.67     17.56 o 
  -3   3   2      175.03      154.95      5.03 o 
  -2   3   2      285.18      223.60      4.79 o 
  -1   3   2      143.12      144.34      4.57 o 
   0   3   2     1863.14     1884.82     22.11 o 
   1   3   2      754.09      760.22      6.96 o 
   2   3   2        0.00       -0.01      0.66 o 
   3   3   2     1414.18     1507.70     11.12 o 
   4   3   2      286.93      375.91      5.42 o 
   5   3   2      381.48      407.96      7.52 o 
   6   3   2      402.98      438.85      9.18 o 
   7   3   2       33.39       33.22      5.36 o 
   8   3   2        8.76       11.90      3.60 o 
   9   3   2       34.24       32.01      5.11 o 
  10   3   2       38.37       25.07      4.70 o 
  11   3   2        1.01        4.79      3.74 o 
  12   3   2       12.17       15.96      6.50 o 
 -12   4   2        2.96        1.87      4.06 o 
 -11   4   2        6.40        1.88      2.44 o 
 -10   4   2        3.45        2.65      3.65 o 
  -9   4   2       16.90       11.21      3.80 o 
  -8   4   2      413.83      568.66     29.03 o 
  -7   4   2      440.63      542.17     13.05 o 
  -6   4   2        9.42        7.85      4.21 o 
  -5   4   2       75.59       68.54      8.27 o 
  -4   4   2      788.48      977.78     21.51 o 
  -3   4   2     1071.25     1346.91     24.72 o 
  -2   4   2      698.24      774.69      6.79 o 
  -1   4   2      462.27      463.04      5.39 o 
   0   4   2      197.24      208.75      4.61 o 
   1   4   2        0.09        2.70      1.64 o 
   2   4   2       38.90       31.56      6.08 o 
   3   4   2      149.83      158.12      4.93 o 
   4   4   2      600.58      646.59      9.64 o 
   5   4   2      366.57      351.23      9.19 o 
   6   4   2       61.40       46.07      5.93 o 
   7   4   2      369.86      491.43     14.17 o 
   8   4   2      114.63       83.29      6.53 o 
   9   4   2        1.56        3.73      2.00 o 
  10   4   2        0.69        1.34      2.93 o 
  11   4   2        5.77        7.75      4.25 o 
  12   4   2        4.20       10.20      5.99 o 
 -12   5   2        0.11        0.07      3.14 o 
 -11   5   2        5.06        8.24      4.12 o 
 -10   5   2        9.73        9.37      4.10 o 
  -9   5   2       21.07       25.91      6.42 o 
  -8   5   2       22.63       19.03      6.10 o 
  -7   5   2        0.77        1.49      3.64 o 
  -6   5   2       12.13       17.40      6.15 o 
  -5   5   2       28.87       33.98      5.57 o 
  -4   5   2      231.57      266.32      7.89 o 
  -3   5   2       30.01       21.37      3.36 o 
  -2   5   2       80.32       69.85      3.83 o 
  -1   5   2      566.51      615.47      9.25 o 
   0   5   2      407.23      481.64      6.88 o 
   1   5   2      410.50      412.57      8.29 o 
   2   5   2      840.39     1039.09     12.58 o 
   3   5   2      223.95      239.71      6.30 o 
   4   5   2       14.94       10.01      3.07 o 
   5   5   2       89.79      109.72      7.87 o 
   6   5   2      126.14      120.28      8.34 o 
   7   5   2        0.08        1.76      2.73 o 
   8   5   2      204.35      311.36     28.54 o 
   9   5   2        2.98       -0.31      3.00 o 
  10   5   2        0.02        4.87      2.73 o 
  11   5   2        0.32        4.74      3.55 o 
  12   5   2        9.32       11.16      7.76 o 
 -11   6   2        1.89        6.22      3.56 o 
 -10   6   2        3.99        4.17      4.00 o 
  -9   6   2        9.38        5.52      3.80 o 
  -8   6   2       58.68       79.80      8.23 o 
  -7   6   2       47.48       53.80      6.67 o 
  -6   6   2       77.09       71.03      6.88 o 
  -5   6   2      544.79      744.43     15.67 o 
  -4   6   2       26.47       31.39     16.37 o 
  -3   6   2      107.00      114.19      6.19 o 
  -2   6   2        0.12        0.40      1.83 o 
  -1   6   2      172.39      226.44      6.38 o 
   0   6   2      151.12      178.65      8.97 o 
   1   6   2        1.53        2.20      2.47 o 
   2   6   2        1.80        2.89      1.78 o 
   3   6   2        7.27        8.61      3.65 o 
   4   6   2        7.23        8.14      2.69 o 
   5   6   2      764.43     1080.97     23.09 o 
   6   6   2       46.34       45.37      7.89 o 
   7   6   2       65.09       73.80     11.38 o 
   8   6   2        0.96        3.13      3.57 o 
   9   6   2        1.60        4.23      3.14 o 
  10   6   2        1.80        6.07      4.84 o 
  11   6   2       18.32       25.03      5.96 o 
 -10   7   2       10.83       12.72      6.01 o 
  -9   7   2        0.47        2.86      4.42 o 
  -8   7   2       17.83        4.95      4.07 o 
  -7   7   2       31.86       26.43      6.40 o 
  -6   7   2       14.94       14.87      4.83 o 
  -5   7   2       13.68        6.49      4.90 o 
  -4   7   2        8.56        1.76      2.54 o 
  -3   7   2        3.10        2.96      2.31 o 
  -2   7   2        0.20        5.66      2.89 o 
  -1   7   2      105.03      105.46      8.14 o 
   0   7   2       15.56       19.13      3.77 o 
   1   7   2       45.42       44.92      5.50 o 
   2   7   2        3.25        6.46      2.99 o 
   3   7   2       86.94      102.41     11.38 o 
   4   7   2        8.95        3.60      7.65 o 
   5   7   2      242.28      324.74     32.76 o 
   6   7   2       62.65       59.90     11.95 o 
   7   7   2      114.91      181.57     24.50 o 
   8   7   2        0.22        6.64      4.00 o 
   9   7   2        0.30        1.41      3.85 o 
  10   7   2        3.17        5.52      6.73 o 
  -9   8   2       13.23       11.87      6.41 o 
  -8   8   2       41.73       50.10     15.75 o 
  -7   8   2       50.19       59.62     14.58 o 
  -6   8   2        8.94        6.32      4.72 o 
  -5   8   2        0.67        1.64      4.38 o 
  -4   8   2        0.09        2.26      4.15 o 
  -3   8   2       52.59       73.53     17.98 o 
  -2   8   2        1.08        5.61      3.31 o 
  -1   8   2      118.18      127.78     11.12 o 
   0   8   2        0.03       -0.56      2.70 o 
   1   8   2        3.66        1.74      2.58 o 
   2   8   2        6.00        2.47      2.80 o 
   3   8   2       10.60       13.94      5.61 o 
   4   8   2       70.65       82.84      7.81 o 
   5   8   2       44.13       43.28     11.83 o 
   6   8   2       16.12       13.02      4.86 o 
   7   8   2       13.10        9.00      5.07 o 
   8   8   2        4.30        5.00      3.81 o 
   9   8   2        8.55       10.35      5.60 o 
  -8   9   2       12.34       11.35      5.22 o 
  -7   9   2        0.04        2.87      7.25 o 
  -6   9   2        0.13        2.57      3.48 o 
  -5   9   2        3.60        9.22      9.96 o 
  -4   9   2        6.28        4.00      2.83 o 
  -3   9   2       60.36       67.30     15.15 o 
  -2   9   2       11.21        8.93      4.47 o 
  -1   9   2        0.90        7.27      3.93 o 
   0   9   2        1.79        8.04      4.30 o 
   1   9   2        4.43        4.59      3.84 o 
   2   9   2       41.46       35.59      6.62 o 
   3   9   2       69.27       66.65      9.91 o 
   4   9   2       63.97       74.28     11.98 o 
   5   9   2       15.39        1.97      5.55 o 
   6   9   2        0.33        6.75      7.41 o 
   7   9   2        1.31        9.21      5.91 o 
  -6  10   2        4.31        5.66      5.36 o 
  -5  10   2        5.17       10.20      6.05 o 
  -4  10   2        1.26        2.69      5.64 o 
  -3  10   2        0.01        9.14      5.89 o 
  -2  10   2        1.29        5.26      4.28 o 
  -1  10   2        1.48        5.31      3.64 o 
   0  10   2        4.16        0.15      2.00 o 
   1  10   2        4.92        5.17      3.11 o 
   2  10   2        0.11        1.88      2.46 o 
   3  10   2        0.10        8.17      5.07 o 
   4  10   2        0.17        2.03      5.97 o 
   5  10   2        0.06        9.73      8.87 o 
  -2  11   2        0.02        2.32      4.16 o 
  -1  11   2        2.17        2.43      4.31 o 
   0  11   2        4.75        4.14      3.63 o 
   1  11   2        0.84        7.59      4.37 o 
   2  11   2        5.26        5.53      3.41 o 
 -13   0   3        2.11        3.94      6.24 o 
 -11   0   3      104.50      128.81     11.44 o 
  -9   0   3       74.01       81.45     19.18 o 
  -7   0   3        5.34        4.15      4.61 o 
  -5   0   3      508.76      508.86     16.47 o 
  -3   0   3      747.21      810.70     33.09 o 
  -1   0   3     1173.26     1075.21     15.82 o 
   1   0   3      235.29      209.31      7.30 o 
   3   0   3     1882.67     1867.06     10.81 o 
   5   0   3     1680.00     1761.31     35.20 o 
   7   0   3      449.77      514.49     18.19 o 
   9   0   3       11.12       15.26      7.63 o 
  11   0   3      213.08      329.96     25.43 o 
  13   0   3        0.28        6.90      5.46 o 
 -13   1   3        4.61        5.27      3.35 o 
 -12   1   3        2.40        2.34      3.10 o 
 -11   1   3        3.02        2.94      3.16 o 
 -10   1   3        0.16        3.91      3.24 o 
  -9   1   3       30.15       21.93      4.84 o 
  -8   1   3        2.40        3.15      3.42 o 
  -7   1   3       32.54       36.03      6.91 o 
  -6   1   3      170.41      183.89      7.38 o 
  -5   1   3      759.96      741.97      8.47 o 
  -4   1   3       73.56       99.36      4.84 o 
  -3   1   3      281.99      326.24      5.26 o 
  -2   1   3    10589.02     9915.54     31.40 o 
  -1   1   3     2662.74     2210.52     17.84 o 
   0   1   3      208.36      127.08     12.52 o 
   1   1   3     1157.99      927.90     10.01 o 
   2   1   3     1304.33     1196.53     10.73 o 
   3   1   3      146.92      138.03      4.20 o 
   4   1   3     1137.76     1244.35     11.53 o 
   5   1   3       11.05        3.14      1.66 o 
   6   1   3       44.84       34.08      2.44 o 
   7   1   3       26.68       29.63      2.88 o 
   8   1   3        0.43        4.83      2.15 o 
   9   1   3        5.33        3.96      1.89 o 
  10   1   3        5.55        5.19      3.17 o 
  11   1   3        0.16        4.56      2.60 o 
  12   1   3        3.61        7.49      4.19 o 
  13   1   3        8.10        7.87      6.21 o 
 -13   2   3        0.75        4.43      4.63 o 
 -12   2   3        1.67        7.85      6.55 o 
 -11   2   3        8.48        8.50      3.62 o 
 -10   2   3      149.57      199.52     10.20 o 
  -9   2   3      152.83      145.44      7.53 o 
  -8   2   3       44.27       46.35      6.77 o 
  -7   2   3        5.09        2.88      3.64 o 
  -6   2   3      113.37       96.81      9.05 o 
  -5   2   3      342.25      347.90      6.23 o 
  -4   2   3      100.61      122.54      4.33 o 
  -3   2   3     3355.14     3391.33     19.83 o 
  -2   2   3     2960.63     2708.43     28.58 o 
  -1   2   3     1331.57     1508.06     27.29 o 
   0   2   3     3321.77     3297.91     22.45 o 
   1   2   3     5071.86     4399.28     51.54 o 
   2   2   3       53.43       32.42      4.53 o 
   3   2   3      401.08      485.56      4.11 o 
   4   2   3      438.00      425.83      3.48 o 
   5   2   3       28.85       18.78      3.11 o 
   6   2   3        0.60        5.39      2.07 o 
   7   2   3        0.34        2.16      1.73 o 
   8   2   3        1.84        3.25      2.09 o 
   9   2   3       92.05       87.47      7.20 o 
  10   2   3       39.49       26.10      6.84 o 
  11   2   3        1.10        3.21      4.43 o 
  12   2   3       11.66        7.34      4.53 o 
  13   2   3       13.47       20.24      7.08 o 
 -13   3   3        5.69       15.40      7.93 o 
 -12   3   3        0.33        0.99      3.78 o 
 -11   3   3        1.66        4.24      3.12 o 
 -10   3   3       13.74       16.38      4.52 o 
  -9   3   3       50.56       43.19      6.56 o 
  -8   3   3      196.67      243.25      9.64 o 
  -7   3   3        3.29        6.12      3.49 o 
  -6   3   3       25.95       20.09      4.64 o 
  -5   3   3      268.90      288.83      6.77 o 
  -4   3   3      421.70      460.62     20.61 o 
  -3   3   3     6044.93     7028.11     39.84 o 
  -2   3   3        1.85        2.60      1.90 o 
  -1   3   3     2607.64     2563.00     31.94 o 
   0   3   3      372.95      417.01      5.09 o 
   1   3   3        4.20        0.99      1.68 o 
   2   3   3       84.46       79.16      3.49 o 
   3   3   3     1934.23     2022.62     13.13 o 
   4   3   3        3.99        4.18      2.02 o 
   5   3   3       18.93       15.57      3.41 o 
   6   3   3        2.42        2.94      1.92 o 
   7   3   3       15.33        9.88      3.76 o 
   8   3   3       13.40        9.19      3.11 o 
   9   3   3        3.12        1.81      2.08 o 
  10   3   3        0.04        3.25      2.58 o 
  11   3   3        0.63        1.94      3.00 o 
  12   3   3       24.49       28.00      7.12 o 
 -12   4   3        0.37        1.63      3.22 o 
 -11   4   3        1.67        2.52      2.85 o 
 -10   4   3       32.54       35.64      6.05 o 
  -9   4   3        1.86        4.87      4.02 o 
  -8   4   3        2.07       -0.21      3.67 o 
  -7   4   3      388.95      469.21     11.94 o 
  -6   4   3        4.24        4.21      4.23 o 
  -5   4   3      263.46      288.93      8.43 o 
  -4   4   3     2226.69     2582.43     22.14 o 
  -3   4   3      170.06      218.37     20.43 o 
  -2   4   3      170.36      178.32      7.42 o 
  -1   4   3      927.55     1033.36      8.90 o 
   0   4   3      384.70      380.14      5.24 o 
   1   4   3      108.56      121.62      5.43 o 
   2   4   3       22.75       14.01      2.58 o 
   3   4   3       11.82       10.04      2.47 o 
   4   4   3        2.63        0.80      1.33 o 
   5   4   3      124.45      131.31      7.88 o 
   6   4   3        8.04        6.91      3.25 o 
   7   4   3       38.24       37.56      5.12 o 
   8   4   3       57.14       53.90      5.94 o 
   9   4   3        0.02        2.58      2.52 o 
  10   4   3        0.01        5.83      2.68 o 
  11   4   3        5.81        5.14      3.45 o 
  12   4   3        8.27       10.91      6.27 o 
 -12   5   3        4.83        5.44      4.29 o 
 -11   5   3        5.62        8.55      3.62 o 
 -10   5   3        3.53        4.25      4.73 o 
  -9   5   3        5.86        9.43      5.23 o 
  -8   5   3       43.86       36.05      6.48 o 
  -7   5   3       38.03       28.01      5.39 o 
  -6   5   3      329.81      437.08     12.36 o 
  -5   5   3        8.26       18.68      5.46 o 
  -4   5   3        1.66        2.21      3.03 o 
  -3   5   3       12.23       10.12      3.44 o 
  -2   5   3       16.29       24.71      3.34 o 
  -1   5   3       58.84       56.76      4.24 o 
   0   5   3        4.30        3.00      2.03 o 
   1   5   3       18.07       17.62      3.24 o 
   2   5   3       55.40       58.56      6.42 o 
   3   5   3      283.82      309.38      9.28 o 
   4   5   3      145.97      190.13      7.76 o 
   5   5   3       43.42       29.36      5.53 o 
   6   5   3       85.43       92.36      8.00 o 
   7   5   3        8.05        2.33      2.14 o 
   8   5   3       41.40       27.41      5.81 o 
   9   5   3        0.69        3.28      2.08 o 
  10   5   3        0.38        2.12      2.06 o 
  11   5   3       24.68       40.75      8.46 o 
 -11   6   3       16.47       18.48      5.77 o 
 -10   6   3        0.09        1.26      3.44 o 
  -9   6   3        3.92        6.42      4.00 o 
  -8   6   3        0.33        4.38      3.68 o 
  -7   6   3        6.80        3.07      3.74 o 
  -6   6   3      124.40      174.85      8.32 o 
  -5   6   3       39.99       23.93      4.91 o 
  -4   6   3       39.14       30.27      5.40 o 
  -3   6   3       51.58       34.81      6.76 o 
  -2   6   3      123.38      146.94      7.55 o 
  -1   6   3        8.44       11.09      2.27 o 
   0   6   3        0.04        0.91      1.96 o 
   1   6   3       38.20       54.65      7.04 o 
   2   6   3       63.70       87.27      9.20 o 
   3   6   3        2.52        6.97      3.31 o 
   4   6   3        6.97        3.14      1.97 o 
   5   6   3        7.83       13.70      4.44 o 
   6   6   3      159.48      178.15     29.35 o 
   7   6   3        3.15        7.25      4.19 o 
   8   6   3        0.04        1.73      2.88 o 
   9   6   3        2.50        3.18      3.36 o 
  10   6   3        0.14       -1.49      3.14 o 
  11   6   3        8.68       12.79      5.43 o 
 -10   7   3        1.31        5.92      6.08 o 
  -9   7   3       21.52       18.80      8.80 o 
  -8   7   3       11.81        7.89      4.37 o 
  -7   7   3       23.03       10.81      7.72 o 
  -6   7   3        1.47        3.11      4.20 o 
  -5   7   3       16.82       10.08      3.60 o 
  -4   7   3        7.97        5.48      3.00 o 
  -3   7   3        2.61        1.16      2.28 o 
  -2   7   3       82.00      110.32      8.16 o 
  -1   7   3        2.37        7.13      3.25 o 
   0   7   3       23.36       10.62      3.15 o 
   1   7   3       27.43       29.00      5.08 o 
   2   7   3        0.04        1.09      1.64 o 
   3   7   3        9.23        6.33      3.68 o 
   4   7   3      184.91      246.57     10.24 o 
   5   7   3       12.01       10.61      4.29 o 
   6   7   3       14.66        9.62      5.05 o 
   7   7   3        0.04        6.17      4.76 o 
   8   7   3       11.86        9.55      4.69 o 
   9   7   3        0.29        2.76      4.19 o 
  10   7   3       15.57       18.51      5.80 o 
  -9   8   3       16.01       17.06      7.51 o 
  -8   8   3       10.60       13.31      6.69 o 
  -7   8   3        3.61        2.21      4.08 o 
  -6   8   3       12.08       12.18      6.06 o 
  -5   8   3        3.26        5.90      5.51 o 
  -4   8   3       37.69       41.59     10.06 o 
  -3   8   3       11.34        7.77      6.12 o 
  -2   8   3        8.86       10.06      4.05 o 
  -1   8   3       22.05       19.32      5.47 o 
   0   8   3        0.25        1.04      3.05 o 
   1   8   3        3.39        4.30      3.08 o 
   2   8   3       80.59       90.19     11.06 o 
   3   8   3       28.24       24.02      5.43 o 
   4   8   3        6.26        9.73      3.77 o 
   5   8   3       39.69       32.37     10.73 o 
   6   8   3       12.62       11.75      4.86 o 
   7   8   3        2.01        3.49      3.94 o 
   8   8   3        1.12        3.01      2.57 o 
   9   8   3        1.20        3.22      2.74 o 
  -7   9   3        6.97        7.33      6.80 o 
  -6   9   3        0.92        3.80      4.36 o 
  -5   9   3        0.09        2.55      4.66 o 
  -4   9   3        1.43        1.89      5.91 o 
  -3   9   3        7.49        4.97      5.03 o 
  -2   9   3        0.73        2.80      2.85 o 
  -1   9   3        0.00        3.52      3.78 o 
   0   9   3        5.71        7.34      3.56 o 
   1   9   3        1.50        2.96      4.11 o 
   2   9   3        6.02        3.55      2.37 o 
   3   9   3       62.86       58.24      9.47 o 
   4   9   3        0.21        1.48      4.19 o 
   5   9   3       16.40       17.47      9.28 o 
   6   9   3        0.56       12.26      6.00 o 
   7   9   3        0.20       -0.38      4.69 o 
  -5  10   3       16.41       19.07      8.80 o 
  -4  10   3        0.73        5.27     10.43 o 
  -3  10   3        0.02        1.90      3.17 o 
  -2  10   3       13.52       16.23      5.98 o 
  -1  10   3       16.89       20.91      6.58 o 
   0  10   3        2.00        5.01      2.94 o 
   1  10   3        3.05        5.15      3.87 o 
   2  10   3        2.52        2.67      3.63 o 
   3  10   3        0.17        3.11      3.53 o 
   4  10   3       12.46       14.35      5.16 o 
   5  10   3        0.57        5.00      7.51 o 
  -2  11   3        1.24        0.70      4.24 o 
  -1  11   3        0.00        1.39      4.86 o 
   0  11   3        2.49        4.38      4.08 o 
   1  11   3       20.71       22.51      8.22 o 
 -12   0   4       23.08       22.72     10.28 o 
 -10   0   4      260.02      313.49     24.12 o 
  -8   0   4      139.95      168.28     17.85 o 
  -6   0   4        2.73        1.26      2.32 o 
  -4   0   4      254.37      262.93     16.82 o 
  -2   0   4       67.33       65.90      7.63 o 
   2   0   4        2.21        1.14      1.11 o 
   4   0   4     3221.00     3410.59     24.01 o 
   6   0   4      365.24      395.34     10.11 o 
   8   0   4        0.93        0.06      4.60 o 
  10   0   4        1.65        2.39      2.36 o 
  12   0   4       31.80       14.09      6.71 o 
 -13   1   4        1.55        4.24      3.93 o 
 -12   1   4       28.40       22.55      7.98 o 
 -11   1   4        8.66        6.53      3.23 o 
 -10   1   4       14.62       11.38      4.03 o 
  -9   1   4       70.47       71.08      9.40 o 
  -8   1   4        1.00        7.72      4.04 o 
  -7   1   4      234.95      269.87     10.37 o 
  -6   1   4      302.83      316.70      8.08 o 
  -5   1   4     1611.34     1755.75     13.82 o 
  -4   1   4      343.54      278.85      5.98 o 
  -3   1   4      790.68      755.94     12.97 o 
  -2   1   4      119.84       83.25      8.41 o 
  -1   1   4      387.89      493.80     12.00 o 
   0   1   4      256.69      226.97     15.59 o 
   1   1   4     1335.74     1212.48     10.86 o 
   2   1   4       18.50       17.34      4.25 o 
   3   1   4     2343.64     2341.76     11.15 o 
   4   1   4       17.02       23.52      2.88 o 
   5   1   4      228.48      226.74      4.74 o 
   6   1   4      100.53       71.10      6.47 o 
   7   1   4       77.90       88.10     12.24 o 
   8   1   4        5.24       13.69      3.00 o 
   9   1   4       15.45        9.26      3.70 o 
  10   1   4       22.35       14.29      4.47 o 
  11   1   4        5.65        3.57      4.03 o 
  12   1   4        6.49        6.65      3.10 o 
  13   1   4        3.19       10.49      3.95 o 
 -13   2   4        3.82        9.73      5.95 o 
 -12   2   4        1.98        2.92      2.91 o 
 -11   2   4        2.42        4.15      2.39 o 
 -10   2   4        1.61        4.52      3.32 o 
  -9   2   4      265.01      344.23     10.55 o 
  -8   2   4       70.52       84.71      7.53 o 
  -7   2   4        3.06        5.39      4.04 o 
  -6   2   4      251.24      278.21      7.18 o 
  -5   2   4       11.21        5.60      2.44 o 
  -4   2   4      395.97      431.19     10.84 o 
  -3   2   4     1671.97     1539.12     12.05 o 
  -2   2   4     4836.14     4558.10     53.50 o 
  -1   2   4     4131.50     4059.73     38.50 o 
   0   2   4     2307.69     2084.98     16.46 o 
   1   2   4       58.55       39.92      4.36 o 
   2   2   4     7751.73     7033.23     23.14 o 
   3   2   4     2304.91     2362.02     16.39 o 
   4   2   4       52.53       53.14      5.25 o 
   5   2   4       15.21       19.49      2.98 o 
   6   2   4       73.08       72.81      6.00 o 
   7   2   4       10.79        6.66      2.38 o 
   8   2   4       48.98       40.90      5.52 o 
   9   2   4       39.00       30.54      4.02 o 
  10   2   4        0.01        2.28      3.41 o 
  11   2   4        0.05        3.95      2.69 o 
  12   2   4        7.31       10.32      6.17 o 
  13   2   4       18.83       12.21      5.67 o 
 -12   3   4        0.11        0.92      2.89 o 
 -11   3   4        2.87        3.94      2.40 o 
 -10   3   4        2.53        4.99      2.98 o 
  -9   3   4        0.34        4.31      2.80 o 
  -8   3   4       34.83       34.19      5.13 o 
  -7   3   4        0.84        4.73      4.48 o 
  -6   3   4      454.70      555.69     10.45 o 
  -5   3   4        7.53        7.16      3.13 o 
  -4   3   4      628.51      719.07     20.90 o 
  -3   3   4      142.44      185.59      5.59 o 
  -2   3   4     3207.53     3415.75     19.72 o 
  -1   3   4      451.97      439.08      6.39 o 
   0   3   4       95.18       82.62      2.71 o 
   1   3   4       66.21       59.16      3.28 o 
   2   3   4       81.36       81.64      4.98 o 
   3   3   4     1362.34     1450.09     18.75 o 
   4   3   4      432.83      512.34      5.82 o 
   5   3   4        0.57        4.35      1.77 o 
   6   3   4       17.08       13.43      3.29 o 
   7   3   4        0.60        3.48      2.01 o 
   8   3   4        1.21        1.37      1.73 o 
   9   3   4       11.12       12.78      3.71 o 
  10   3   4       21.90       11.12      5.42 o 
  11   3   4        0.87        2.99      3.64 o 
  12   3   4        7.12       14.13      5.59 o 
 -12   4   4        0.60        3.97      3.82 o 
 -11   4   4        1.09        1.93      3.20 o 
 -10   4   4        4.54        1.80      2.99 o 
  -9   4   4       74.30       85.92      7.90 o 
  -8   4   4      185.31      229.94      9.82 o 
  -7   4   4        1.66        3.05      4.36 o 
  -6   4   4       68.10       68.31      7.11 o 
  -5   4   4       39.59       38.77      5.89 o 
  -4   4   4        5.62        0.92      2.74 o 
  -3   4   4      377.50      435.28     12.22 o 
  -2   4   4      245.51      247.35      5.16 o 
  -1   4   4      379.86      446.64     20.75 o 
   0   4   4      612.28      652.70     10.80 o 
   1   4   4      936.89     1089.80      9.09 o 
   2   4   4      341.83      379.36      4.11 o 
   3   4   4      146.69      156.96      4.45 o 
   4   4   4      122.26      127.17      5.46 o 
   5   4   4        1.77        4.39      3.12 o 
   6   4   4       31.15       42.14      5.96 o 
   7   4   4        4.29       11.20      4.74 o 
   8   4   4       37.28       52.28      5.57 o 
   9   4   4       52.77       47.55      5.97 o 
  10   4   4        7.03        5.10      2.72 o 
  11   4   4       24.07       30.68      7.04 o 
  12   4   4        5.03        3.69      3.81 o 
 -11   5   4        0.12        3.30      3.77 o 
 -10   5   4        3.92       17.18      6.84 o 
  -9   5   4       11.06       13.22      5.97 o 
  -8   5   4        3.29        5.64      4.52 o 
  -7   5   4       38.84       34.05      6.49 o 
  -6   5   4        2.06        6.47      3.74 o 
  -5   5   4       67.71       77.28      8.80 o 
  -4   5   4       40.38       36.42      6.31 o 
  -3   5   4      141.81      135.98      6.04 o 
  -2   5   4       30.87       18.79      3.36 o 
  -1   5   4      152.24      163.72      5.02 o 
   0   5   4       31.33       37.69      3.93 o 
   1   5   4      512.44      589.32     13.53 o 
   2   5   4       30.13       19.56      4.23 o 
   3   5   4       66.33       70.39      4.67 o 
   4   5   4      149.76      157.18      6.85 o 
   5   5   4       22.54       21.71      5.61 o 
   6   5   4       69.00       96.65      7.66 o 
   7   5   4        7.88        3.77      3.13 o 
   8   5   4        1.18        3.49      2.81 o 
   9   5   4        0.59        0.78      2.02 o 
  10   5   4       64.96       95.49     12.22 o 
  11   5   4       21.56       26.92      8.31 o 
 -11   6   4        1.64        3.57      4.67 o 
 -10   6   4       15.63       21.32      6.35 o 
  -9   6   4        3.50        2.70      3.61 o 
  -8   6   4        0.44        4.76      3.96 o 
  -7   6   4       10.95        6.47      4.29 o 
  -6   6   4        1.13        2.23      3.03 o 
  -5   6   4       10.90        6.41      3.85 o 
  -4   6   4       11.77       10.71      4.21 o 
  -3   6   4       13.62        8.13      4.24 o 
  -2   6   4       84.60       95.74     13.64 o 
  -1   6   4       19.62       16.60      4.44 o 
   0   6   4        6.54        3.36      2.69 o 
   1   6   4       40.61       42.42      5.85 o 
   2   6   4       42.16       50.74      7.86 o 
   3   6   4       11.16       14.55      4.04 o 
   4   6   4       41.48       50.08      6.90 o 
   5   6   4        0.01        2.81      2.50 o 
   6   6   4       24.65       16.33      4.97 o 
   7   6   4        5.49        5.77      4.15 o 
   8   6   4        2.52        4.83      3.54 o 
   9   6   4        0.57       13.46      4.61 o 
  10   6   4        5.92        5.42      4.12 o 
  11   6   4       30.05       42.79     15.55 o 
 -10   7   4        0.17       12.80      5.64 o 
  -9   7   4        6.57       13.99      6.07 o 
  -8   7   4        0.02        4.59      4.53 o 
  -7   7   4        4.32        7.87      4.34 o 
  -6   7   4        0.34        0.80      3.63 o 
  -5   7   4        0.01        0.98      2.38 o 
  -4   7   4        6.95        6.68      2.71 o 
  -3   7   4       21.25       15.17      4.05 o 
  -2   7   4       27.26       18.07      4.32 o 
  -1   7   4        9.38       11.79      3.41 o 
   0   7   4       29.38       22.52      4.02 o 
   1   7   4        2.44        3.74      3.06 o 
   2   7   4        5.24        2.29      3.06 o 
   3   7   4        2.16        1.81      2.54 o 
   4   7   4      210.49      225.66     13.71 o 
   5   7   4       23.61       12.49      8.32 o 
   6   7   4       17.77       23.57      6.81 o 
   7   7   4        4.82        8.55      8.44 o 
   8   7   4        0.01        2.29      2.90 o 
   9   7   4        0.67        4.46      5.67 o 
  10   7   4       17.73       14.77      5.52 o 
  -9   8   4       25.25       43.80     12.96 o 
  -8   8   4        0.42        3.13      5.42 o 
  -7   8   4        2.72        5.70      6.56 o 
  -6   8   4        0.13        3.09      5.54 o 
  -5   8   4        0.03        1.42      3.58 o 
  -4   8   4       20.07       23.91     11.10 o 
  -3   8   4       51.08       40.62     10.22 o 
  -2   8   4      131.80      203.72     19.04 o 
  -1   8   4        0.03        1.32      3.05 o 
   0   8   4        0.94        2.90      2.57 o 
   1   8   4        1.19        1.38      2.82 o 
   2   8   4        0.57        4.16      1.72 o 
   3   8   4       81.06       76.45     11.02 o 
   4   8   4       33.26       17.95      5.76 o 
   5   8   4       17.13       15.89      5.06 o 
   6   8   4       14.06       11.13      4.90 o 
   7   8   4        2.29        0.14      3.71 o 
   8   8   4        0.35        4.03      3.96 o 
   9   8   4       27.58       36.12      6.96 o 
  -7   9   4       30.35       41.98     10.99 o 
  -6   9   4        0.39        4.45      5.65 o 
  -5   9   4        0.13        4.67      5.86 o 
  -4   9   4       11.93       22.96     15.37 o 
  -3   9   4       13.54       12.08     11.42 o 
  -2   9   4        0.53       -0.97      4.18 o 
  -1   9   4       56.34       68.04      9.53 o 
   0   9   4       34.69       34.79      6.79 o 
   1   9   4       15.92       12.12      4.95 o 
   2   9   4       39.83       29.98      6.32 o 
   3   9   4       66.96       75.44     10.96 o 
   4   9   4        3.56        3.82      3.59 o 
   5   9   4        0.35        2.47      5.93 o 
   6   9   4        0.00        2.56      6.40 o 
   7   9   4        0.01        1.60      4.73 o 
  -5  10   4        8.27        5.82      4.30 o 
  -4  10   4        0.01        8.56      5.29 o 
  -3  10   4       17.16       10.16      6.02 o 
  -2  10   4        2.91        0.02      5.62 o 
  -1  10   4       25.92       19.63     10.55 o 
   0  10   4        0.02        3.61      4.54 o 
   1  10   4       27.08       19.42      6.25 o 
   2  10   4        7.48       12.97      7.38 o 
   3  10   4       40.15       22.60      7.37 o 
   4  10   4        0.06        3.20      3.75 o 
   5  10   4        4.04        8.57      8.21 o 
  -1  11   4        2.83        5.18      4.36 o 
   0  11   4        5.41        3.60      3.83 o 
   1  11   4        2.02        4.28      3.95 o 
 -13   0   5        2.82       12.42      7.31 o 
 -11   0   5      218.49      281.86     23.11 o 
  -9   0   5      153.86      188.14     19.98 o 
  -7   0   5      171.41      229.29     19.87 o 
  -5   0   5      512.84      568.55     11.54 o 
  -3   0   5     2327.17     2082.12     25.28 o 
  -1   0   5      879.10      861.31     12.81 o 
   1   0   5     2983.99     2719.23     17.86 o 
   3   0   5     2533.49     2460.14     56.95 o 
   5   0   5      150.21      146.25      7.44 o 
   7   0   5        2.34        4.39      1.99 o 
   9   0   5       29.22       23.87     10.01 o 
  11   0   5       66.40       81.62     15.04 o 
  13   0   5        0.12        7.70      5.58 o 
 -13   1   5        7.34        9.82      5.01 o 
 -12   1   5        0.56        2.34      3.15 o 
 -11   1   5       70.62       72.35      8.37 o 
 -10   1   5      116.47      112.71     11.30 o 
  -9   1   5        9.23        5.82      4.36 o 
  -8   1   5       90.13      109.65     12.69 o 
  -7   1   5        0.13        2.20      3.17 o 
  -6   1   5       26.70       20.65      4.38 o 
  -5   1   5       31.21       44.22      5.14 o 
  -4   1   5     2187.61     2274.42     16.27 o 
  -3   1   5       17.58       13.08      3.64 o 
  -2   1   5      859.46      714.60      6.04 o 
  -1   1   5      219.83      216.73      5.02 o 
   0   1   5      148.98      157.46      9.29 o 
   1   1   5      196.56      152.68      6.29 o 
   2   1   5     2886.36     2495.15     30.40 o 
   3   1   5      861.64      859.76     12.45 o 
   4   1   5     2541.17     2497.93     15.84 o 
   5   1   5      171.39      221.11      4.20 o 
   6   1   5       51.56       43.62      5.75 o 
   7   1   5        7.27        5.03      1.86 o 
   8   1   5       10.60        6.47      2.43 o 
   9   1   5        0.66        1.10      2.50 o 
  10   1   5        4.68        2.46      3.51 o 
  11   1   5        0.54        2.10      3.56 o 
  12   1   5        0.21        0.64      3.50 o 
  13   1   5        9.30       13.45      4.76 o 
 -13   2   5        0.67        2.70      3.70 o 
 -12   2   5       24.01       30.31      6.71 o 
 -11   2   5        1.17        1.76      2.56 o 
 -10   2   5       44.55       44.16      6.52 o 
  -9   2   5       59.99       64.86      7.81 o 
  -8   2   5      289.80      374.65     11.16 o 
  -7   2   5       30.13       16.92      6.11 o 
  -6   2   5       19.87       11.68      4.75 o 
  -5   2   5        1.94        3.15      2.66 o 
  -4   2   5     1506.67     1526.22     13.87 o 
  -3   2   5      194.46      230.34      6.26 o 
  -2   2   5       21.16       16.99      3.87 o 
   0   2   5       65.93       63.24      4.93 o 
   1   2   5      262.65      195.58      3.84 o 
   2   2   5      350.91      346.01      5.20 o 
   3   2   5        4.31        1.92      0.86 o 
   4   2   5       60.75       93.97      6.20 o 
   5   2   5      491.50      574.96      7.51 o 
   6   2   5       60.56       38.11      4.46 o 
   7   2   5      127.57      140.83      8.62 o 
   8   2   5        2.31        7.43      2.66 o 
   9   2   5        4.83        2.78      2.22 o 
  10   2   5       16.47        9.22      5.35 o 
  11   2   5        0.55        2.69      3.16 o 
  12   2   5        3.51        7.54      3.14 o 
 -12   3   5       17.02       28.08      6.12 o 
 -11   3   5        6.23        4.11      3.40 o 
 -10   3   5        1.92        2.60      2.89 o 
  -9   3   5       12.38        8.00      3.78 o 
  -8   3   5      108.22      139.56      7.64 o 
  -7   3   5       15.72       14.66      5.45 o 
  -6   3   5      145.36      160.60      9.85 o 
  -5   3   5       28.24       39.37      4.65 o 
  -4   3   5       98.12       85.72      4.99 o 
  -3   3   5     1257.09     1327.42     10.97 o 
  -2   3   5       59.58       53.71      3.80 o 
  -1   3   5       97.77      115.04      3.92 o 
   0   3   5       58.25       62.89      6.24 o 
   1   3   5     1181.62     1195.03      8.71 o 
   2   3   5     2055.43     2198.09     12.75 o 
   3   3   5      194.25      152.09      3.97 o 
   4   3   5        5.40        5.38      1.56 o 
   5   3   5       22.64       15.83      2.93 o 
   6   3   5        4.08        2.53      1.42 o 
   7   3   5       54.47       45.31      6.93 o 
   8   3   5        0.28        1.86      1.32 o 
   9   3   5        8.10        4.93      2.01 o 
  10   3   5       18.87       19.10      5.69 o 
  11   3   5        0.06       -2.05      3.00 o 
  12   3   5        0.11        3.26      2.95 o 
 -12   4   5        9.06       14.55      5.14 o 
 -11   4   5        0.73        9.11      3.77 o 
 -10   4   5        1.86        1.68      2.66 o 
  -9   4   5       17.75        7.35      4.10 o 
  -8   4   5        0.16        1.51      3.12 o 
  -7   4   5       29.32       20.64      5.46 o 
  -6   4   5      169.69      200.52      9.57 o 
  -5   4   5      365.23      438.80     10.36 o 
  -4   4   5        9.38        9.36      3.67 o 
  -3   4   5      405.99      377.15      7.49 o 
  -2   4   5      242.44      232.94      5.42 o 
  -1   4   5      127.72      115.47      9.49 o 
   0   4   5      280.99      248.24      5.74 o 
   1   4   5        1.74        1.06      0.65 o 
   2   4   5      165.86      151.45      5.45 o 
   3   4   5      217.23      242.16      5.22 o 
   4   4   5      988.06     1170.23     11.66 o 
   5   4   5        8.36        6.17      3.28 o 
   6   4   5       14.65       16.65      4.54 o 
   7   4   5       21.18        7.73      3.07 o 
   8   4   5        1.29       -0.65      2.55 o 
   9   4   5        9.86        4.46      2.60 o 
  10   4   5        0.53        3.17      3.31 o 
  11   4   5       22.89       17.23      4.79 o 
  12   4   5        0.19        3.42      3.46 o 
 -11   5   5        0.36        5.09      4.22 o 
 -10   5   5        3.14        4.82      3.93 o 
  -9   5   5        1.69        0.29      4.07 o 
  -8   5   5        2.29        3.09      3.64 o 
  -7   5   5        0.28       -3.29      3.29 o 
  -6   5   5       57.07       61.07      7.04 o 
  -5   5   5      380.60      506.27     11.76 o 
  -4   5   5      455.81      581.53     10.54 o 
  -3   5   5       28.52       18.57      5.03 o 
  -2   5   5       18.10       13.07      4.24 o 
  -1   5   5      562.79      673.65     11.14 o 
   0   5   5        0.10        0.02      2.04 o 
   1   5   5      189.15      187.56      9.82 o 
   2   5   5      198.97      246.23      7.47 o 
   3   5   5       10.54        9.05      2.10 o 
   4   5   5        8.40        6.90      2.51 o 
   5   5   5       48.26       50.58     12.23 o 
   6   5   5       13.18        5.62      2.61 o 
   7   5   5       23.88       21.05      5.18 o 
   8   5   5       29.20       22.82      5.81 o 
   9   5   5        2.05        6.14      4.81 o 
  10   5   5        6.45        6.38      3.42 o 
  11   5   5        2.41       -0.16      4.85 o 
 -11   6   5       33.96       39.45      8.16 o 
 -10   6   5        3.54        6.09      4.80 o 
  -9   6   5        1.54        2.83      3.44 o 
  -8   6   5        0.35        2.89      3.73 o 
  -7   6   5        1.58        2.04      3.38 o 
  -6   6   5       22.36       10.16      4.63 o 
  -5   6   5       36.16       20.58      4.76 o 
  -4   6   5      257.12      353.90     10.62 o 
  -3   6   5       53.96       48.57      6.02 o 
  -2   6   5       86.05      120.79      8.96 o 
  -1   6   5       11.17        2.23      3.73 o 
   0   6   5      338.81      425.51      8.35 o 
   1   6   5       34.31       30.10      4.73 o 
   2   6   5      274.41      329.41     10.71 o 
   3   6   5       37.74       28.64      5.18 o 
   4   6   5       31.95       28.01      5.11 o 
   5   6   5       12.68        6.86      3.94 o 
   6   6   5       13.79       10.25      3.97 o 
   7   6   5       13.03       14.85      4.48 o 
   8   6   5        3.48        3.29      3.07 o 
   9   6   5       63.94       91.23     16.49 o 
  10   6   5       33.13       32.41      5.42 o 
 -10   7   5        5.47       12.75      6.42 o 
  -9   7   5       52.58       90.61     11.43 o 
  -8   7   5        2.34        3.24      3.88 o 
  -7   7   5       11.92        8.24      4.20 o 
  -6   7   5       19.43       23.22      5.59 o 
  -5   7   5       10.16       14.40      4.46 o 
  -4   7   5       62.50       59.75      8.22 o 
  -3   7   5       38.78       39.87      5.98 o 
  -2   7   5       38.42       22.13      4.31 o 
  -1   7   5       19.02       16.97      4.42 o 
   0   7   5        4.13        6.61      3.19 o 
   1   7   5       48.51       29.50      4.86 o 
   2   7   5       10.30        5.92      3.11 o 
   3   7   5       34.05       33.54      5.88 o 
   4   7   5        3.01        3.17      2.07 o 
   5   7   5       16.43       15.67      4.27 o 
   6   7   5       15.86       18.30      6.39 o 
   7   7   5        1.04        5.86      4.83 o 
   8   7   5        0.02       21.38      9.40 o 
   9   7   5       21.20       38.20      7.32 o 
  10   7   5        0.57        5.11      4.08 o 
  -9   8   5       25.28       19.62     11.34 o 
  -8   8   5        5.62        5.96      7.90 o 
  -7   8   5       54.02       80.47     14.07 o 
  -6   8   5        4.49        2.30      4.19 o 
  -5   8   5        1.91       -0.16      3.31 o 
  -4   8   5       29.49       22.82     10.44 o 
  -3   8   5      145.23      193.32     18.83 o 
  -2   8   5       82.62      113.29     11.98 o 
  -1   8   5        1.92        3.04      3.30 o 
   0   8   5       41.60       39.11      5.83 o 
   1   8   5        0.41        3.30      2.44 o 
   2   8   5        6.12        6.80      2.41 o 
   3   8   5       17.98       11.56      3.54 o 
   4   8   5      165.25      237.97     16.97 o 
   5   8   5       13.97        8.03      5.90 o 
   6   8   5        4.32        6.95      4.32 o 
   7   8   5        0.07        5.08      3.00 o 
   8   8   5        1.47        6.58      4.42 o 
  -7   9   5       14.49       16.11      7.25 o 
  -6   9   5        2.70        6.37      6.10 o 
  -5   9   5        0.44        4.22      4.32 o 
  -4   9   5        4.74       12.84      6.86 o 
  -3   9   5        8.34        3.43      6.61 o 
  -2   9   5       39.66       39.12      8.27 o 
  -1   9   5       41.42       30.68     11.07 o 
   0   9   5        9.11        9.04      4.23 o 
   1   9   5        0.00        4.81      2.75 o 
   2   9   5      119.56      119.22     17.41 o 
   3   9   5        0.00        3.41      2.82 o 
   4   9   5        8.83        7.81      4.05 o 
   5   9   5        3.17       11.18      8.16 o 
   6   9   5        5.54       15.99      8.37 o 
   7   9   5        0.09        9.92      6.46 o 
  -5  10   5        1.49        7.27      3.36 o 
  -4  10   5        2.47        0.56      4.82 o 
  -3  10   5        2.55        8.30      5.79 o 
  -2  10   5       62.31       67.94     17.10 o 
  -1  10   5       17.01       18.03      6.28 o 
   0  10   5       49.41       47.47      8.01 o 
   1  10   5       27.55       20.43      6.97 o 
   2  10   5        1.29        5.68      6.14 o 
   3  10   5        4.22        8.01      5.02 o 
   4  10   5       22.19       19.96      5.96 o 
   5  10   5        5.29       13.40     10.73 o 
 -12   0   6        0.68        1.33      6.08 o 
 -10   0   6      758.74     1250.97     94.38 o 
  -8   0   6       39.36       28.60     10.49 o 
  -6   0   6      617.67      626.69     15.62 o 
  -4   0   6      527.15      441.39     38.02 o 
  -2   0   6      433.47      429.35      9.01 o 
   0   0   6      425.34      354.40     10.63 o 
   2   0   6      623.45      403.56     14.80 o 
   4   0   6      436.09      434.35      7.38 o 
   6   0   6      351.26      375.84     15.29 o 
   8   0   6      197.05      261.52     26.07 o 
  10   0   6       45.82       54.49     13.28 o 
  12   0   6        0.08        1.44      5.80 o 
 -13   1   6        2.48        7.91      4.24 o 
 -12   1   6       64.57       72.11      8.51 o 
 -11   1   6       98.88      113.80     10.92 o 
 -10   1   6       56.94       44.68     14.15 o 
  -9   1   6       94.49       90.28      9.48 o 
  -8   1   6      142.17      180.21     13.20 o 
  -7   1   6      162.14      152.88     10.48 o 
  -6   1   6      414.89      456.60     12.59 o 
  -5   1   6        7.45        2.99      3.19 o 
  -4   1   6      772.64      839.48     13.44 o 
  -3   1   6      153.87      170.05      9.84 o 
  -2   1   6      377.16      366.38      5.15 o 
  -1   1   6       35.97       44.25      5.59 o 
   0   1   6     4048.18     3559.17     24.02 o 
   1   1   6      707.88      643.72     11.99 o 
   2   1   6        0.27        0.71      1.25 o 
   3   1   6     1976.70     1920.86     22.91 o 
   4   1   6      433.93      437.19      5.88 o 
   5   1   6       68.39       84.46      6.23 o 
   6   1   6       31.15       26.80      4.02 o 
   7   1   6       30.45       24.90      4.42 o 
   8   1   6        6.86        5.90      2.55 o 
   9   1   6        7.21        5.39      3.30 o 
  10   1   6        0.47        3.88      3.07 o 
  11   1   6        0.00        4.39      2.63 o 
  12   1   6        4.23        5.53      3.10 o 
 -13   2   6        1.55        7.45      5.11 o 
 -12   2   6        4.31       12.42      4.82 o 
 -11   2   6       65.49       67.04      9.45 o 
 -10   2   6        0.57        3.78      4.12 o 
  -9   2   6      151.78      177.23     11.69 o 
  -8   2   6      187.87      222.50     11.39 o 
  -7   2   6       60.91       51.68      8.42 o 
  -6   2   6      128.13      128.89      8.70 o 
  -5   2   6       21.12       24.45      4.59 o 
  -4   2   6      537.17      555.30      7.88 o 
  -3   2   6      344.87      351.24      6.97 o 
  -2   2   6       55.86       46.45      5.45 o 
  -1   2   6       10.58        8.56      4.67 o 
   0   2   6       53.50       58.87      7.32 o 
   1   2   6        6.38        9.13      2.85 o 
   2   2   6      578.92      577.71     15.78 o 
   3   2   6      264.86      215.00      3.63 o 
   4   2   6       62.39       70.35      6.04 o 
   5   2   6      313.19      328.72      5.99 o 
   6   2   6      280.43      299.97      7.04 o 
   7   2   6        4.77        4.43      2.12 o 
   8   2   6        0.58        1.60      1.71 o 
   9   2   6       10.16        5.03      3.12 o 
  10   2   6       28.84       15.79      5.56 o 
  11   2   6        2.35        0.94      2.90 o 
  12   2   6        4.05        3.54      4.35 o 
 -12   3   6        0.20        1.07      3.18 o 
 -11   3   6        2.51        2.37      3.01 o 
 -10   3   6        0.00        3.95      3.18 o 
  -9   3   6        8.02        1.52      3.15 o 
  -8   3   6      192.08      245.68      8.49 o 
  -7   3   6      258.94      327.46     11.20 o 
  -6   3   6        7.70        6.49      3.52 o 
  -5   3   6       19.36       13.46      4.49 o 
  -4   3   6        6.39        4.27      2.75 o 
  -3   3   6        0.79        1.59      2.22 o 
  -2   3   6        0.66        4.09      2.72 o 
  -1   3   6      953.47      934.41      8.11 o 
   0   3   6        1.08        2.80      1.78 o 
   1   3   6       83.90       65.75      5.07 o 
   2   3   6     1734.94     1754.01     22.49 o 
   3   3   6      996.03     1083.05      8.01 o 
   4   3   6      102.47      109.97      4.96 o 
   5   3   6       54.18       51.44      6.24 o 
   6   3   6      170.49      197.73      8.38 o 
   7   3   6      127.80      200.90     10.60 o 
   8   3   6      127.86      125.21      8.82 o 
   9   3   6       20.24       22.16      7.08 o 
  10   3   6        0.65        3.83      2.41 o 
  11   3   6       13.36        7.21      3.78 o 
  12   3   6        6.35        7.29      3.64 o 
 -12   4   6       16.74       12.88      4.34 o 
 -11   4   6        2.08       -0.82      3.92 o 
 -10   4   6        0.00        1.41      2.95 o 
  -9   4   6        7.36        8.12      4.18 o 
  -8   4   6       25.80       24.98      4.71 o 
  -7   4   6      278.50      329.83     20.55 o 
  -6   4   6      658.74      782.59     14.57 o 
  -5   4   6       12.20        5.75      4.10 o 
  -4   4   6       64.62       81.88      5.94 o 
  -3   4   6       56.90       51.81      4.60 o 
  -2   4   6      547.85      626.98     16.19 o 
  -1   4   6      255.81      287.00      4.96 o 
   0   4   6      480.59      534.23     11.18 o 
   1   4   6      572.16      732.83      8.20 o 
   2   4   6      369.44      406.95      7.55 o 
   3   4   6       55.98       55.69      5.64 o 
   4   4   6      204.01      241.78      7.05 o 
   5   4   6      452.42      525.61      9.49 o 
   6   4   6        2.12        3.43      2.76 o 
   7   4   6       18.94       28.02      4.40 o 
   8   4   6       79.02       94.27      9.85 o 
   9   4   6        0.59        2.92      1.85 o 
  10   4   6       65.98       78.05     12.31 o 
  11   4   6       12.15        9.39      4.28 o 
  12   4   6        1.97        6.15      3.92 o 
 -11   5   6        3.26        5.80      4.85 o 
 -10   5   6        2.18        5.57      3.75 o 
  -9   5   6        1.03        3.83      3.86 o 
  -8   5   6       32.10       14.67      4.71 o 
  -7   5   6      101.05      104.53      8.62 o 
  -6   5   6      395.05      551.90     11.92 o 
  -5   5   6      315.56      393.30     10.96 o 
  -4   5   6       42.67       22.87      5.52 o 
  -3   5   6       68.54       79.82      5.84 o 
  -2   5   6        4.13        5.24      2.77 o 
  -1   5   6       11.10        9.80      4.64 o 
   0   5   6      193.45      208.22     10.55 o 
   1   5   6      373.86      465.73      8.28 o 
   2   5   6      117.77      145.91      9.80 o 
   3   5   6       30.58       26.72      5.45 o 
   4   5   6      169.60      218.58      7.14 o 
   5   5   6       11.48        5.67      2.08 o 
   6   5   6       24.16       11.81      4.74 o 
   7   5   6       38.34       42.64      6.18 o 
   8   5   6       58.95       65.36     12.00 o 
   9   5   6      100.51      125.47     11.09 o 
  10   5   6        4.19       -0.95      3.49 o 
  11   5   6        1.98        3.72      5.15 o 
 -11   6   6       30.50       35.77      7.11 o 
 -10   6   6       11.23       17.31      5.70 o 
  -9   6   6       14.83       11.54      4.56 o 
  -8   6   6        0.00        0.18      3.89 o 
  -7   6   6        1.42        3.82      4.11 o 
  -6   6   6       90.86       87.93      9.11 o 
  -5   6   6      831.55     1111.64     41.54 o 
  -4   6   6      655.11      870.79     21.08 o 
  -3   6   6        0.67        7.96      4.89 o 
  -2   6   6       32.95       21.32      4.44 o 
  -1   6   6       17.01       10.64      4.61 o 
   0   6   6       26.99       31.85      4.81 o 
   1   6   6        6.84        4.80      3.21 o 
   2   6   6      156.97      214.12     11.44 o 
   3   6   6        0.07        2.94      2.07 o 
   4   6   6       11.02       12.17      3.08 o 
   5   6   6       49.77       57.50      9.33 o 
   6   6   6        0.33        3.39      2.99 o 
   7   6   6        0.00        0.56      2.85 o 
   8   6   6       31.20       19.83      7.11 o 
   9   6   6       30.97       29.66      7.95 o 
  10   6   6        0.00        0.53      2.70 o 
 -10   7   6        5.76        8.94      5.66 o 
  -9   7   6       28.61       20.67      6.59 o 
  -8   7   6       27.92       13.00      4.11 o 
  -7   7   6       50.53       36.11      6.47 o 
  -6   7   6       66.93       66.47      7.06 o 
  -5   7   6       57.94       70.02      6.48 o 
  -4   7   6       78.99      101.61      8.00 o 
  -3   7   6      153.24      208.30      8.52 o 
  -2   7   6       16.30        9.91      3.56 o 
  -1   7   6       25.91       20.89      4.37 o 
   0   7   6        0.46        2.62      2.79 o 
   1   7   6        0.56        2.01      2.34 o 
   2   7   6       90.96       98.24     11.03 o 
   3   7   6       20.36       15.18      4.23 o 
   4   7   6        1.78        4.45      2.69 o 
   5   7   6        0.00        3.60      3.55 o 
   6   7   6       15.11       19.10      6.22 o 
   7   7   6        6.25        2.96      3.18 o 
   8   7   6       15.80        9.03      5.93 o 
   9   7   6        0.00        4.52      4.11 o 
  -8   8   6        3.22        5.81      5.56 o 
  -7   8   6       12.03        7.32      5.14 o 
  -6   8   6       15.92       21.01      8.92 o 
  -5   8   6        9.63        6.98      6.65 o 
  -4   8   6       78.95       94.85     15.04 o 
  -3   8   6       53.72       46.98     11.10 o 
  -2   8   6       22.32        8.96      5.63 o 
  -1   8   6       20.74       15.59      3.77 o 
   0   8   6        6.85        5.56      3.16 o 
   1   8   6        4.06        1.65      2.01 o 
   2   8   6        6.39        5.44      2.62 o 
   3   8   6       11.18        5.89      2.66 o 
   4   8   6       14.91       12.91      3.58 o 
   5   8   6        0.01        6.11      4.37 o 
   6   8   6        0.19        2.76      2.65 o 
   7   8   6        9.43       11.72      7.26 o 
   8   8   6       13.32       13.01      4.50 o 
  -7   9   6        7.55       10.55      7.37 o 
  -6   9   6        7.57        2.67      3.65 o 
  -5   9   6        0.87        0.69      5.69 o 
  -4   9   6        5.01        2.25      4.60 o 
  -3   9   6        0.97        0.55      4.39 o 
  -2   9   6       65.86       82.41     11.97 o 
  -1   9   6        9.09        4.26      3.39 o 
   0   9   6        0.01        6.10      4.79 o 
   1   9   6        6.22        6.81      4.20 o 
   2   9   6        0.17       -1.91      5.23 o 
   3   9   6      141.08      132.26     23.09 o 
   4   9   6        3.92        6.98      3.68 o 
   5   9   6        0.95       -2.47      7.62 o 
   6   9   6        5.06       10.01      4.13 o 
   7   9   6        1.90        0.44      3.81 o 
  -5  10   6        0.23        5.44      4.21 o 
  -4  10   6        0.54       13.98      7.72 o 
  -3  10   6        5.14        7.64      4.80 o 
  -2  10   6        4.87        6.30      5.59 o 
  -1  10   6        1.01        1.77      3.65 o 
   0  10   6       10.66        7.66      5.89 o 
   1  10   6       29.90       29.83      7.02 o 
   2  10   6        4.29        6.03      4.02 o 
   3  10   6        1.63        3.03      2.93 o 
   4  10   6        2.30        5.13      4.57 o 
 -13   0   7        1.02        4.41      5.45 o 
 -11   0   7      121.58      125.37     19.66 o 
  -9   0   7       75.32       80.28     18.07 o 
  -7   0   7       43.90       46.68     12.48 o 
  -5   0   7     1606.66     2090.35     58.36 o 
  -3   0   7     7414.26     8037.78     61.79 o 
  -1   0   7      111.13       96.94      8.78 o 
   1   0   7     1847.57     1878.27     21.53 o 
   3   0   7     2719.05     3192.67     47.92 o 
   5   0   7       24.93       20.86      5.53 o 
   7   0   7       16.21       19.53      7.42 o 
   9   0   7      213.80      210.92     16.95 o 
  11   0   7       48.43       39.63     11.56 o 
 -13   1   7        4.41        2.08      2.78 o 
 -12   1   7       67.83       65.01      7.89 o 
 -11   1   7        1.13        7.46      3.61 o 
 -10   1   7      156.65      190.44     15.59 o 
  -9   1   7       52.11       60.11      9.20 o 
  -8   1   7       11.07       11.82      5.01 o 
  -7   1   7        5.01        2.64      3.78 o 
  -6   1   7       83.34      112.62     11.92 o 
  -5   1   7     1434.03     1646.48     21.88 o 
  -4   1   7      379.50      427.46      7.36 o 
  -3   1   7     1255.74     1341.42     10.94 o 
  -2   1   7      850.63      768.51     11.15 o 
  -1   1   7        0.68        0.24      0.67 o 
   0   1   7        0.75       -2.68      2.80 o 
   1   1   7      264.35      275.62      5.27 o 
   2   1   7     1236.22     1149.29      8.85 o 
   3   1   7      148.50      137.25      3.77 o 
   4   1   7     1047.96      998.23     15.98 o 
   5   1   7        2.09        2.06      2.34 o 
   6   1   7      305.22      312.85      9.97 o 
   7   1   7       65.93       65.29      9.94 o 
   8   1   7      338.88      441.88     11.52 o 
   9   1   7       24.21       22.81      6.47 o 
  10   1   7      339.58      403.82     31.72 o 
  11   1   7       84.38       64.48     11.70 o 
  12   1   7        5.62        3.46      2.48 o 
 -12   2   7       32.74       32.65      7.63 o 
 -11   2   7       25.13       27.16      6.64 o 
 -10   2   7       36.19       31.27      5.70 o 
  -9   2   7      199.44      239.93     13.01 o 
  -8   2   7      332.38      406.97     11.77 o 
  -7   2   7      415.19      588.15     40.88 o 
  -6   2   7       73.92      105.48      9.11 o 
  -5   2   7       85.66      108.34      6.16 o 
  -4   2   7      211.03      235.49      6.17 o 
  -3   2   7      254.18      280.34      6.83 o 
  -2   2   7     2649.63     2662.39     19.51 o 
  -1   2   7      973.33     1040.32     14.28 o 
   0   2   7      409.22      337.78     10.34 o 
   1   2   7     1654.29     1827.82     17.44 o 
   2   2   7     1062.27     1020.03     35.65 o 
   3   2   7      562.72      603.63      5.32 o 
   4   2   7      617.22      584.81      7.23 o 
   5   2   7       95.55      116.14      5.56 o 
   6   2   7       67.05       69.45      8.34 o 
   7   2   7        0.10        3.85      1.95 o 
   8   2   7       10.58        3.91      1.43 o 
   9   2   7      128.05      148.43     10.50 o 
  10   2   7       68.33       65.67      7.73 o 
  11   2   7       31.52       39.67      6.74 o 
  12   2   7        3.63        1.55      3.18 o 
 -12   3   7        6.64       10.53      3.94 o 
 -11   3   7        9.54       10.95      3.82 o 
 -10   3   7       11.74       12.02      4.80 o 
  -9   3   7        0.00        0.12      3.28 o 
  -8   3   7       78.35       83.13      7.38 o 
  -7   3   7       40.48       58.32      8.07 o 
  -6   3   7      182.12      204.20      7.98 o 
  -5   3   7       17.45       17.05      5.93 o 
  -4   3   7      166.79      184.80      7.11 o 
  -3   3   7      152.92      175.48      6.27 o 
  -2   3   7       33.14       49.80      4.47 o 
  -1   3   7      893.47     1134.29      9.79 o 
   0   3   7       14.64        7.99      2.36 o 
   1   3   7      160.85      156.42      6.56 o 
   2   3   7      134.61      174.23      4.28 o 
   3   3   7        8.61        6.15      1.58 o 
   4   3   7       10.17        6.55      1.78 o 
   5   3   7       64.51       82.05      8.48 o 
   6   3   7      288.78      262.07      9.86 o 
   7   3   7       83.90       75.53      6.28 o 
   8   3   7        5.34        0.86      1.46 o 
   9   3   7       28.37       24.42      5.51 o 
  10   3   7       29.85       32.30      6.37 o 
  11   3   7       23.47       20.33      5.07 o 
  12   3   7       20.52       14.74      4.74 o 
 -12   4   7        1.37        5.87      4.16 o 
 -11   4   7        1.12        5.52      4.69 o 
 -10   4   7        0.50        2.91      3.26 o 
  -9   4   7        9.09        7.16      4.58 o 
  -8   4   7        5.60        0.77      4.35 o 
  -7   4   7      397.75      532.48     14.27 o 
  -6   4   7      110.90      136.66      8.80 o 
  -5   4   7       17.43       14.06      4.07 o 
  -4   4   7      542.52      715.96     13.43 o 
  -3   4   7       36.38       29.04      5.03 o 
  -2   4   7      165.81      164.57      5.48 o 
  -1   4   7        1.23        2.07      2.07 o 
   0   4   7     1378.22     1429.38     16.78 o 
   1   4   7        8.46        6.62      3.20 o 
   2   4   7       14.17       11.32      2.38 o 
   3   4   7      556.92      600.49      6.85 o 
   4   4   7      214.37      278.31      8.64 o 
   5   4   7       32.49       30.86      5.02 o 
   6   4   7      114.06      123.14      9.09 o 
   7   4   7        4.79        4.61      2.61 o 
   8   4   7       33.92       20.00      3.98 o 
   9   4   7       27.12       24.34      5.14 o 
  10   4   7        0.78        1.22      2.43 o 
  11   4   7        0.25       -0.08      3.14 o 
 -11   5   7       20.80       19.21      6.02 o 
 -10   5   7        2.25        3.84      3.57 o 
  -9   5   7       25.40       27.34      6.03 o 
  -8   5   7        7.02       15.31      5.16 o 
  -7   5   7        9.41        8.65      8.63 o 
  -6   5   7        4.24        2.80      3.29 o 
  -5   5   7       18.80       20.54      5.37 o 
  -4   5   7      118.05      145.53      8.18 o 
  -3   5   7       64.69       41.53      8.53 o 
  -2   5   7       13.87        9.28      3.92 o 
  -1   5   7        0.57        2.37      2.86 o 
   0   5   7      544.26      614.89     17.64 o 
   1   5   7      212.80      260.87      4.31 o 
   2   5   7       10.00        4.51      2.86 o 
   3   5   7       57.35       46.46     10.44 o 
   4   5   7        4.41        6.40      2.52 o 
   5   5   7      140.14      146.19      7.93 o 
   6   5   7        1.36        0.15      2.07 o 
   7   5   7       30.69       23.17      5.83 o 
   8   5   7       33.47       21.91      4.83 o 
   9   5   7        1.74        2.24      3.32 o 
  10   5   7       33.85       43.08      9.03 o 
  11   5   7        8.21        6.87      8.92 o 
 -10   6   7        1.62        5.47      4.31 o 
  -9   6   7       50.43       54.28      8.39 o 
  -8   6   7        6.14        5.82      3.51 o 
  -7   6   7       17.23       11.65      4.77 o 
  -6   6   7      121.61      150.48     11.34 o 
  -5   6   7       26.42       18.86      5.32 o 
  -4   6   7        2.32       -0.96      3.33 o 
  -3   6   7       32.42       41.59      6.71 o 
  -2   6   7       66.56       64.98     10.71 o 
  -1   6   7       85.84      114.90      8.84 o 
   0   6   7        0.90        0.45      2.94 o 
   1   6   7      154.61      166.20     10.86 o 
   2   6   7       17.27       21.48      5.34 o 
   3   6   7      114.04      141.36     11.95 o 
   4   6   7        2.00        1.38      1.74 o 
   5   6   7        9.16        4.01      2.75 o 
   6   6   7       93.68      116.38     11.84 o 
   7   6   7        5.49        5.90      4.07 o 
   8   6   7        8.13        5.79      2.99 o 
   9   6   7        4.38        2.11      3.05 o 
  10   6   7       24.21       31.65      8.60 o 
  -9   7   7        0.00        7.90      5.72 o 
  -8   7   7       23.21       24.08      5.68 o 
  -7   7   7        0.68        3.01      3.55 o 
  -6   7   7       37.98       21.00      4.93 o 
  -5   7   7        5.56        2.56      3.82 o 
  -4   7   7       26.35       19.98      4.95 o 
  -3   7   7       15.09       23.16      9.81 o 
  -2   7   7       13.62       12.24      4.78 o 
  -1   7   7       28.42       13.77      3.93 o 
   0   7   7       26.35       17.61      3.69 o 
   1   7   7        2.90        1.51      1.83 o 
   2   7   7       61.11       68.07      7.53 o 
   3   7   7        1.67        0.30      2.04 o 
   4   7   7        1.34        1.52      1.98 o 
   5   7   7        1.51        9.59      6.29 o 
   6   7   7       20.27       21.31      9.38 o 
   7   7   7        3.58        2.22      2.35 o 
   8   7   7        0.03        2.60      3.51 o 
   9   7   7        5.99        4.61      3.43 o 
  -8   8   7        1.12        4.62      5.55 o 
  -7   8   7        0.63        2.92      6.03 o 
  -6   8   7        4.92       -0.46      4.89 o 
  -5   8   7        4.66        4.40      4.33 o 
  -4   8   7       77.63       88.36     12.33 o 
  -3   8   7       20.27       10.78      7.75 o 
  -2   8   7        2.94        0.52      2.81 o 
  -1   8   7        2.85        6.58      4.23 o 
   0   8   7       12.39        5.79      3.04 o 
   1   8   7       34.26       19.01      5.08 o 
   2   8   7       67.06       76.34      8.33 o 
   3   8   7       17.38       17.87      4.41 o 
   4   8   7        0.79        4.83      2.38 o 
   5   8   7        0.22        2.30      4.14 o 
   6   8   7        0.00       -0.51      3.30 o 
   7   8   7       11.76       10.93      3.33 o 
   8   8   7        0.01        2.69      4.18 o 
  -7   9   7        4.56       10.17      8.85 o 
  -6   9   7        1.26        4.97      6.96 o 
  -5   9   7        1.36        1.78      4.11 o 
  -4   9   7        4.23        6.99      5.32 o 
  -3   9   7        2.02        1.96      3.82 o 
  -2   9   7       33.07       29.78      8.01 o 
  -1   9   7       11.39       16.02      5.90 o 
   0   9   7        6.88        5.48      3.23 o 
   1   9   7        4.39        6.00      3.68 o 
   2   9   7       15.38       14.05      4.38 o 
   3   9   7        8.93       11.39      4.04 o 
   4   9   7       16.26       12.57      5.49 o 
   5   9   7        1.95        5.43      3.98 o 
   6   9   7        0.66        5.32      3.86 o 
  -4  10   7        0.04        1.40      3.86 o 
  -3  10   7        2.10        3.38      5.49 o 
  -2  10   7        4.45        6.42      4.12 o 
  -1  10   7        0.31       11.72      8.34 o 
   0  10   7       11.84       15.45      5.41 o 
   1  10   7        0.00        2.84      3.84 o 
   2  10   7       18.08        9.74      4.21 o 
   3  10   7        2.29        9.38      4.39 o 
   4  10   7        5.65        0.93      4.30 o 
 -12   0   8        7.54       10.02      7.48 o 
 -10   0   8      173.93      238.60     41.59 o 
  -8   0   8       23.99       19.24     10.44 o 
  -6   0   8      403.42      524.59     41.58 o 
  -4   0   8     1553.94     1741.65     57.55 o 
  -2   0   8      766.90      780.77     10.43 o 
   2   0   8     6574.77     7125.69     80.06 o 
   4   0   8      136.44      119.80     15.55 o 
   6   0   8       25.64       17.97      8.12 o 
   8   0   8      809.99     1135.97     67.67 o 
  10   0   8       94.34       56.36     15.58 o 
  12   0   8        4.96        6.21      4.35 o 
 -12   1   8       17.81       17.95      5.77 o 
 -11   1   8        8.51        0.70      3.11 o 
 -10   1   8        0.08        7.51      3.34 o 
  -9   1   8       22.71       17.77      6.11 o 
  -8   1   8        1.40       -0.25      3.02 o 
  -7   1   8       37.63       47.37      8.70 o 
  -6   1   8        2.46        4.11      2.44 o 
  -5   1   8      156.07      193.45     18.61 o 
  -4   1   8       68.41       70.06      6.26 o 
  -3   1   8        8.96       26.33      5.16 o 
  -2   1   8       55.61       64.09      5.33 o 
  -1   1   8     1080.01      966.24      8.56 o 
   0   1   8     1425.75     1354.45      9.87 o 
   1   1   8     4012.43     4224.36     28.45 o 
   2   1   8      144.21      157.43      4.51 o 
   3   1   8     1057.74     1120.58      8.71 o 
   4   1   8       30.15       26.29      6.86 o 
   5   1   8      155.46      171.05      7.36 o 
   6   1   8       33.32       29.66      6.96 o 
   7   1   8        8.18        7.19      2.87 o 
   8   1   8      288.99      297.61     20.74 o 
   9   1   8      529.76      697.28     20.58 o 
  10   1   8       47.29       46.62      6.85 o 
  11   1   8        2.44        4.28      3.23 o 
  12   1   8        7.39        7.72      4.09 o 
 -12   2   8       43.79       55.80      8.73 o 
 -11   2   8        2.68        1.92      2.74 o 
 -10   2   8       21.92       22.48      6.51 o 
  -9   2   8       87.99       92.83     13.01 o 
  -8   2   8       28.56       28.97      6.30 o 
  -7   2   8      109.23      129.54      9.02 o 
  -6   2   8      331.74      418.58     11.03 o 
  -5   2   8      184.83      214.01      7.69 o 
  -4   2   8       29.92       44.71      4.73 o 
  -3   2   8       46.61       67.22      5.83 o 
  -2   2   8     2234.04     2391.84     42.01 o 
  -1   2   8      428.86      529.61      7.83 o 
   0   2   8      546.46      567.61      9.08 o 
   1   2   8     3565.28     3748.28     61.89 o 
   2   2   8      545.44      468.92      6.26 o 
   3   2   8      606.59      738.94      6.22 o 
   4   2   8       80.22       87.73      3.86 o 
   5   2   8      118.80      146.60      8.55 o 
   6   2   8       37.04       34.50      5.49 o 
   7   2   8      149.34      187.70     11.66 o 
   8   2   8      449.85      559.77     25.10 o 
   9   2   8       85.53       86.94      8.40 o 
  10   2   8      123.57      117.78     11.52 o 
  11   2   8       43.72       30.34      7.33 o 
  12   2   8       35.27       45.86      7.21 o 
 -12   3   8        0.90        4.95      3.54 o 
 -11   3   8        1.22       14.64      4.04 o 
 -10   3   8       12.53       11.22      4.04 o 
  -9   3   8       13.77       10.68      4.62 o 
  -8   3   8       15.11        8.61      3.36 o 
  -7   3   8       28.58       19.44      5.43 o 
  -6   3   8        2.81        6.89      4.24 o 
  -5   3   8        2.33        9.52      4.98 o 
  -4   3   8      138.77      132.07      7.13 o 
  -3   3   8       19.38       19.41      3.95 o 
  -2   3   8      394.01      438.27      8.96 o 
  -1   3   8     1708.27     1661.04     13.59 o 
   0   3   8       95.64      116.02      8.38 o 
   1   3   8      117.62       89.60      7.24 o 
   2   3   8       72.37       86.99      3.95 o 
   3   3   8       33.21       46.64      3.65 o 
   4   3   8        0.11        0.41      1.40 o 
   5   3   8      827.69     1054.98     15.09 o 
   6   3   8      835.33      968.62     13.09 o 
   7   3   8      148.50      168.95     13.14 o 
   8   3   8      619.51      757.37     18.67 o 
   9   3   8        8.53        5.38      3.08 o 
  10   3   8       19.38       15.30      5.63 o 
  11   3   8       37.50       38.20      6.69 o 
  12   3   8        8.75        7.61      3.69 o 
 -11   4   8        6.81        7.07      3.97 o 
 -10   4   8        4.00        3.94      3.30 o 
  -9   4   8        5.00       10.28      4.51 o 
  -8   4   8      101.22      108.67      8.52 o 
  -7   4   8        0.56       -0.36      3.43 o 
  -6   4   8       10.59       18.34      6.33 o 
  -5   4   8       45.60       39.25      7.27 o 
  -4   4   8       97.57      124.60      7.59 o 
  -3   4   8        0.39        1.34      2.74 o 
  -2   4   8       37.41       35.35      4.64 o 
  -1   4   8      748.41      868.84     13.40 o 
   0   4   8      134.28      110.14      5.65 o 
   1   4   8       66.92       61.95      4.78 o 
   2   4   8        0.65        2.68      1.51 o 
   3   4   8      421.11      491.43      7.14 o 
   4   4   8      146.75      149.73      7.31 o 
   5   4   8       48.55       41.15      5.90 o 
   6   4   8      675.22      766.62     10.75 o 
   7   4   8       47.84       32.22      4.60 o 
   8   4   8       36.87       27.48      5.36 o 
   9   4   8       33.05       29.42      6.00 o 
  10   4   8        4.01        4.14      3.24 o 
  11   4   8        7.55        2.78      3.13 o 
 -11   5   8        5.33        4.50      3.85 o 
 -10   5   8       30.64       29.36      6.09 o 
  -9   5   8        0.20        1.72      4.15 o 
  -8   5   8       44.92       43.88     10.85 o 
  -7   5   8        7.02        6.22      4.21 o 
  -6   5   8        0.85        2.41      3.03 o 
  -5   5   8        1.60        3.71      3.76 o 
  -4   5   8      141.07      165.43     11.78 o 
  -3   5   8      127.99      153.42     11.03 o 
  -2   5   8      109.51      112.68      6.50 o 
  -1   5   8        2.33        7.67      3.99 o 
   0   5   8      141.44      161.13     13.63 o 
   1   5   8      110.69       83.54     14.96 o 
   2   5   8       72.56      101.48      8.11 o 
   3   5   8      125.42      147.99      9.09 o 
   4   5   8      335.19      393.32     10.99 o 
   5   5   8      101.93      137.21      8.86 o 
   6   5   8       13.79        8.23      2.85 o 
   7   5   8        4.68        4.78      2.63 o 
   8   5   8        2.10        0.63      3.04 o 
   9   5   8       15.96       13.05      4.61 o 
  10   5   8       10.07       15.80      7.17 o 
  11   5   8       19.83       13.65      6.85 o 
 -10   6   8        5.99       10.06      5.12 o 
  -9   6   8        0.01        6.27      3.88 o 
  -8   6   8        0.18        4.46      3.47 o 
  -7   6   8        6.07        7.05      4.25 o 
  -6   6   8        3.60        2.92      3.34 o 
  -5   6   8       84.72       83.08      6.91 o 
  -4   6   8       90.27       84.31     14.47 o 
  -3   6   8       11.93       10.37      4.24 o 
  -2   6   8        8.85        9.93      3.73 o 
  -1   6   8       40.74       44.10      8.07 o 
   0   6   8        0.52        4.25      4.16 o 
   1   6   8       35.91       46.00      6.08 o 
   2   6   8        1.38        4.01      5.60 o 
   3   6   8       57.40       71.90      7.77 o 
   4   6   8       54.04       48.99      6.09 o 
   5   6   8        0.20        1.02      3.02 o 
   6   6   8       26.94       20.64      5.53 o 
   7   6   8       29.87       21.54      5.59 o 
   8   6   8       17.89       22.94      5.87 o 
   9   6   8        0.51        0.98      2.65 o 
  10   6   8        0.53       -1.77      6.49 o 
  -9   7   8        0.83        6.97      4.55 o 
  -8   7   8        0.04        4.16      4.25 o 
  -7   7   8        1.44        3.94      4.49 o 
  -6   7   8        8.28        7.45      4.87 o 
  -5   7   8       90.95      104.63      9.34 o 
  -4   7   8       70.32       65.78      6.75 o 
  -3   7   8       39.91       42.70      5.60 o 
  -2   7   8       10.20        6.92      3.06 o 
  -1   7   8       25.66       22.76      5.21 o 
   0   7   8       11.97        5.77      3.15 o 
   1   7   8      151.89      162.01     11.93 o 
   2   7   8        0.74        3.91      2.15 o 
   3   7   8       65.54       73.54      8.36 o 
   4   7   8        7.06        9.07      3.43 o 
   5   7   8        8.58       11.27      5.57 o 
   6   7   8        0.01        1.60      2.43 o 
   7   7   8       12.47        9.93      3.43 o 
   8   7   8        5.66        7.69      4.03 o 
   9   7   8        2.08        4.23      3.69 o 
  -8   8   8        1.35        8.02      6.08 o 
  -7   8   8        4.76        7.43      4.94 o 
  -6   8   8        0.44        8.34      7.34 o 
  -5   8   8        8.38        2.92      3.67 o 
  -4   8   8        6.28        3.61      6.27 o 
  -3   8   8       23.94       16.61      5.79 o 
  -2   8   8        7.07        6.24      3.44 o 
  -1   8   8       48.76       61.08      7.56 o 
   0   8   8        8.17        4.53      2.81 o 
   1   8   8       17.61        9.38      3.48 o 
   2   8   8       29.41       21.18      4.11 o 
   3   8   8       91.22      104.20      8.94 o 
   4   8   8        3.44        3.65      4.07 o 
   5   8   8        0.00        6.54      3.54 o 
   6   8   8        1.87        4.17      3.98 o 
   7   8   8        6.17        8.07      3.54 o 
   8   8   8        2.72        7.76      3.64 o 
  -6   9   8        0.99        8.93      7.29 o 
  -5   9   8        6.08        8.51      6.29 o 
  -4   9   8        0.02        3.25      7.90 o 
  -3   9   8       12.17       10.52      5.36 o 
  -2   9   8        0.00        5.81      3.82 o 
  -1   9   8        0.01        8.88      5.88 o 
   0   9   8        0.07        4.44      3.70 o 
   1   9   8       11.39        7.91      4.02 o 
   2   9   8       18.85        6.83      4.08 o 
   3   9   8        5.83        6.30      3.43 o 
   4   9   8       13.55       17.17      6.76 o 
   5   9   8        0.06        3.73      5.91 o 
   6   9   8        3.44        6.38      2.89 o 
  -4  10   8        0.75        5.79      4.18 o 
  -3  10   8        3.00        4.53      4.73 o 
  -2  10   8        0.96        7.22      4.92 o 
  -1  10   8        2.15        4.70      4.14 o 
   0  10   8        0.70        0.17      3.65 o 
   1  10   8        7.23        4.02      4.13 o 
   2  10   8        1.34        0.46      3.38 o 
   3  10   8       11.57        6.21      3.82 o 
 -11   0   9       65.68       66.16     19.07 o 
  -9   0   9        6.52        6.18      6.53 o 
  -7   0   9       16.65       22.92     16.34 o 
  -5   0   9      328.77      377.60     13.51 o 
  -3   0   9        1.95        3.64      2.19 o 
  -1   0   9      664.78      569.30     14.07 o 
   1   0   9     1804.19     2039.59     39.19 o 
   3   0   9      651.38      650.55      9.25 o 
   5   0   9       75.24       76.47      6.50 o 
   7   0   9       65.63       67.25      9.20 o 
   9   0   9      227.96      354.97     27.89 o 
  11   0   9        6.21        6.32      6.01 o 
 -12   1   9        6.17       15.40      5.50 o 
 -11   1   9        4.51        4.51      3.67 o 
 -10   1   9        0.26        4.57      3.80 o 
  -9   1   9        0.58        3.01      3.87 o 
  -8   1   9        6.02        2.97      2.64 o 
  -7   1   9        0.85        3.98      2.97 o 
  -6   1   9       38.70       40.85      7.26 o 
  -5   1   9       17.22       14.43      4.55 o 
  -4   1   9       90.48      116.83      8.29 o 
  -3   1   9      145.72      180.83      5.36 o 
  -2   1   9      115.71      118.82      5.51 o 
  -1   1   9      236.48      222.41     14.29 o 
   0   1   9      730.54      679.83     10.01 o 
   1   1   9      130.53      159.88     10.52 o 
   2   1   9       50.25       60.78      2.90 o 
   3   1   9       48.43       31.81      3.84 o 
   4   1   9       59.50       68.89      5.91 o 
   5   1   9      363.26      353.78      7.28 o 
   6   1   9       10.62        6.88      3.48 o 
   7   1   9      824.44     1027.59     21.07 o 
   8   1   9      837.94      995.80     17.80 o 
   9   1   9       55.65       46.61      7.23 o 
  10   1   9        9.98        5.91      3.69 o 
  11   1   9        0.16        0.57      2.65 o 
  12   1   9        0.16        3.85      3.34 o 
 -12   2   9       19.17       14.23      5.20 o 
 -11   2   9        0.79        3.28      3.31 o 
 -10   2   9        0.31        8.61      4.34 o 
  -9   2   9        0.25        4.88      3.91 o 
  -8   2   9       48.44       49.53      7.39 o 
  -7   2   9        5.57        9.93      4.78 o 
  -6   2   9        7.50        2.77      3.93 o 
  -5   2   9       24.43       24.49      5.56 o 
  -4   2   9        0.00        2.78      3.32 o 
  -3   2   9       60.24       80.11      5.00 o 
  -2   2   9       32.22       16.77      4.46 o 
  -1   2   9        1.20        0.30      3.21 o 
   0   2   9      309.22      289.97      3.85 o 
   1   2   9      137.17      102.89     13.67 o 
   2   2   9      625.69      632.33      7.92 o 
   3   2   9      225.55      236.26      6.76 o 
   4   2   9       89.98      100.50      4.18 o 
   5   2   9       17.98       19.75      4.98 o 
   6   2   9      803.38      884.26     14.44 o 
   7   2   9      603.94      791.32     18.24 o 
   8   2   9       49.06       52.40      9.50 o 
   9   2   9        0.32        4.42      2.54 o 
  10   2   9        5.02        2.93      2.92 o 
  11   2   9        9.99        6.02      3.88 o 
  12   2   9        3.27        4.67      3.61 o 
 -12   3   9        1.05        2.53      2.84 o 
 -11   3   9        7.28        8.05      4.12 o 
 -10   3   9        7.60        3.40      3.22 o 
  -9   3   9        8.90        4.39      3.60 o 
  -8   3   9        8.84        5.76      3.38 o 
  -7   3   9      151.08      182.09      8.68 o 
  -6   3   9       14.74       17.49      5.33 o 
  -5   3   9       32.49       15.04      5.74 o 
  -4   3   9        4.73        7.14      5.13 o 
  -3   3   9       15.79       13.88      2.91 o 
  -2   3   9       36.88       34.74      4.02 o 
  -1   3   9      564.99      591.40     17.85 o 
   0   3   9      730.80      706.99      8.35 o 
   1   3   9      508.39      474.37      6.06 o 
   2   3   9       23.51       26.33      3.09 o 
   3   3   9      180.68      180.60      6.46 o 
   4   3   9      192.87      151.56      5.12 o 
   5   3   9      666.89      811.84     16.14 o 
   6   3   9      917.20     1188.86     23.25 o 
   7   3   9      116.83       94.88      8.60 o 
   8   3   9       11.49       11.14      4.02 o 
   9   3   9      167.86      190.07     12.08 o 
  10   3   9       39.44       34.16      6.47 o 
  11   3   9       23.48       19.93      5.40 o 
 -11   4   9        9.15       11.12      5.04 o 
 -10   4   9        6.74       11.65      4.87 o 
  -9   4   9        2.83        4.35      3.90 o 
  -8   4   9        0.52        6.83      5.17 o 
  -7   4   9        2.71        5.01      4.36 o 
  -6   4   9       42.76       35.09      6.20 o 
  -5   4   9       73.09       71.90     10.38 o 
  -4   4   9      131.01      165.31      7.32 o 
  -3   4   9      239.15      262.66      7.62 o 
  -2   4   9       78.69       92.26      5.11 o 
  -1   4   9      292.64      292.85     16.78 o 
   0   4   9        7.43        7.50      2.55 o 
   1   4   9      166.86      142.67      8.21 o 
   2   4   9       71.51       63.99      4.69 o 
   3   4   9        3.13        5.20      2.59 o 
   4   4   9       25.40       13.73      3.05 o 
   5   4   9      303.13      354.51     12.99 o 
   6   4   9      193.95      213.11     12.25 o 
   7   4   9      178.82      163.72      9.63 o 
   8   4   9       11.46        8.32      3.97 o 
   9   4   9        3.22        4.02      3.49 o 
  10   4   9       45.31       48.69      6.86 o 
  11   4   9       48.85       79.99     14.62 o 
 -11   5   9        0.13        5.01      3.62 o 
 -10   5   9        4.44       11.09      5.87 o 
  -9   5   9       13.63        8.60      4.68 o 
  -8   5   9        3.86        4.93      4.34 o 
  -7   5   9       75.87       66.31     12.52 o 
  -6   5   9       21.14       12.07      4.39 o 
  -5   5   9       12.01        9.72      4.28 o 
  -4   5   9       11.35       15.17      4.76 o 
  -3   5   9      101.93      109.21      9.49 o 
  -2   5   9      373.74      466.83      8.90 o 
  -1   5   9      250.52      249.36      9.49 o 
   0   5   9       84.75       83.65      6.37 o 
   1   5   9       14.72       11.14      2.67 o 
   2   5   9       24.83       18.85      3.45 o 
   3   5   9      816.05      973.59     24.67 o 
   4   5   9      641.35      845.14     46.02 o 
   5   5   9       61.90       70.20     10.36 o 
   6   5   9       64.28       52.60      6.07 o 
   7   5   9       13.63        7.38      3.62 o 
   8   5   9        2.05        3.91      3.34 o 
   9   5   9       41.43       43.93     10.40 o 
  10   5   9       10.52       19.60     10.33 o 
 -10   6   9        0.32        6.02      4.83 o 
  -9   6   9        3.80        2.69      3.70 o 
  -8   6   9       13.67       17.74      5.65 o 
  -7   6   9       16.71       15.50      6.15 o 
  -6   6   9        9.52        6.68      4.29 o 
  -5   6   9      140.53      177.92     10.32 o 
  -4   6   9       35.32       13.73      4.10 o 
  -3   6   9      229.49      258.91     11.36 o 
  -2   6   9        8.48        7.10      2.92 o 
  -1   6   9        0.21        4.95      4.23 o 
   0   6   9      419.07      499.45     15.70 o 
   1   6   9       26.70       27.47      7.32 o 
   2   6   9       13.25       10.02      2.85 o 
   3   6   9      197.72      273.83     11.61 o 
   4   6   9      128.56      154.09      8.95 o 
   5   6   9        0.06        3.17      3.87 o 
   6   6   9       53.77       49.48      8.13 o 
   7   6   9        2.31        4.26      2.39 o 
   8   6   9        8.02        3.87      2.52 o 
   9   6   9        6.62        6.41      3.45 o 
  10   6   9        0.38        1.77      5.59 o 
  -9   7   9        0.03       -0.99      4.23 o 
  -8   7   9        0.12        3.69      4.99 o 
  -7   7   9       17.47       11.48      4.55 o 
  -6   7   9       40.67       34.92      7.57 o 
  -5   7   9       25.88       27.21      6.56 o 
  -4   7   9        1.57        3.49      3.46 o 
  -3   7   9       12.32       12.09      4.48 o 
  -2   7   9       44.04       52.08     11.58 o 
  -1   7   9        3.09        4.57      2.93 o 
   0   7   9       21.72       14.80      3.79 o 
   1   7   9      114.79      140.12     10.55 o 
   2   7   9      653.84      881.88     20.76 o 
   3   7   9      200.60      199.65     17.39 o 
   4   7   9        2.81        5.39      4.72 o 
   5   7   9       13.62       14.72      6.13 o 
   6   7   9        6.07        5.63      3.89 o 
   7   7   9        0.69        6.00      3.93 o 
   8   7   9        0.18        1.18      3.28 o 
   9   7   9       11.57       12.51      4.27 o 
  -8   8   9       23.44       17.81     12.64 o 
  -7   8   9        0.71        5.85      6.00 o 
  -6   8   9        0.23        5.34      4.57 o 
  -5   8   9       46.61       44.88     12.34 o 
  -4   8   9       25.75       28.41      6.48 o 
  -3   8   9       20.60       17.63      5.46 o 
  -2   8   9       20.41       19.96      6.18 o 
  -1   8   9        0.37        3.73      2.85 o 
   0   8   9       29.86       20.65      4.60 o 
   1   8   9      260.84      347.61     16.82 o 
   2   8   9      127.62      131.91     21.99 o 
   3   8   9        1.60       -1.80      2.31 o 
   4   8   9       48.49       50.86     11.46 o 
   5   8   9        5.80        5.21      3.35 o 
   6   8   9        0.03        4.62      3.35 o 
   7   8   9        0.78        2.63      3.87 o 
  -6   9   9        2.36        3.71      6.36 o 
  -5   9   9        6.49        8.44      5.86 o 
  -4   9   9        1.65       -0.32      3.81 o 
  -3   9   9        0.01       -0.40      3.75 o 
  -2   9   9       10.84        9.55      4.80 o 
  -1   9   9       18.69       22.51      6.85 o 
   0   9   9       30.15       19.92      6.04 o 
   1   9   9       56.46       69.09     15.04 o 
   2   9   9        1.86        1.96      3.18 o 
   3   9   9       32.99       15.52      5.29 o 
   4   9   9        3.97        9.83      6.72 o 
   5   9   9        1.82        1.54      2.61 o 
   6   9   9        0.62        2.17      3.69 o 
  -3  10   9        0.20        3.68      3.32 o 
  -2  10   9        0.43       10.38      4.65 o 
  -1  10   9        8.07        9.45      4.68 o 
   0  10   9        6.87        6.90      3.29 o 
   1  10   9        7.34        1.14      3.19 o 
   2  10   9       13.36        8.90      3.41 o 
   3  10   9        2.25        7.33      6.98 o 
 -12   0  10        1.53        4.15      5.98 o 
 -10   0  10        3.79        7.23      8.43 o 
  -8   0  10        5.74        4.68      4.97 o 
  -6   0  10      286.71      373.31     16.28 o 
  -4   0  10      338.78      395.93     14.28 o 
  -2   0  10      178.74      191.08      5.64 o 
   0   0  10      325.16      383.65     16.26 o 
   2   0  10       22.86       18.32      7.57 o 
   4   0  10      162.90      150.44     14.29 o 
   6   0  10       45.25       41.28     16.79 o 
   8   0  10       90.34       90.20     18.86 o 
  10   0  10        0.13        6.10      4.18 o 
  12   0  10        0.75        2.62      4.99 o 
 -12   1  10        0.08        4.18      4.37 o 
 -11   1  10        1.47        3.41      2.84 o 
 -10   1  10        4.56        3.09      4.20 o 
  -9   1  10        6.49        6.15      3.87 o 
  -8   1  10       92.91      107.47     13.77 o 
  -7   1  10       18.31       12.22      4.12 o 
  -6   1  10      221.21      278.37     13.70 o 
  -5   1  10       85.38       68.85      9.33 o 
  -4   1  10      104.84      105.01      8.12 o 
  -3   1  10      143.53      120.53      6.91 o 
  -2   1  10      359.99      304.61      6.27 o 
  -1   1  10        5.04        1.63      1.68 o 
   0   1  10      377.06      464.75     18.39 o 
   1   1  10      808.63      919.39      9.29 o 
   2   1  10      488.36      486.82     12.82 o 
   3   1  10      587.46      569.47     12.51 o 
   4   1  10       32.74       26.78      3.83 o 
   5   1  10      561.52      528.31      8.38 o 
   6   1  10     1033.34     1185.64     13.27 o 
   7   1  10      396.71      507.33     13.84 o 
   8   1  10        0.42        0.22      2.64 o 
   9   1  10        1.98        1.07      2.04 o 
  10   1  10        9.32        4.20      1.95 o 
  11   1  10        5.22        3.31      2.98 o 
  12   1  10        0.13        3.59      2.50 o 
 -12   2  10        0.99        1.24      3.16 o 
 -11   2  10        0.07        1.25      2.69 o 
 -10   2  10        0.37        5.49      3.32 o 
  -9   2  10        0.05        5.29      3.74 o 
  -8   2  10        6.63        5.65      3.55 o 
  -7   2  10       15.48       12.24      4.23 o 
  -6   2  10       13.79       17.05      5.99 o 
  -5   2  10      226.45      281.11      9.08 o 
  -4   2  10       45.35       51.46      5.38 o 
  -3   2  10      144.23      146.99      5.76 o 
  -2   2  10       19.91       25.49      3.06 o 
  -1   2  10      160.53      171.36      3.52 o 
   0   2  10      140.30      132.21      5.34 o 
   1   2  10       99.45       92.36      4.66 o 
   2   2  10      276.12      284.67     10.54 o 
   3   2  10       34.45       20.30      3.97 o 
   4   2  10      284.58      298.70      5.16 o 
   5   2  10       74.82       68.47      9.00 o 
   6   2  10      363.61      369.09     12.03 o 
   7   2  10       37.55       37.86      6.54 o 
   8   2  10      180.26      201.97     13.00 o 
   9   2  10       27.95       21.93      8.78 o 
  10   2  10        5.43        4.99      2.97 o 
  11   2  10        0.18        4.24      3.23 o 
 -11   3  10        2.80        4.64      3.17 o 
 -10   3  10        0.20        3.46      3.04 o 
  -9   3  10       38.83       32.61      6.96 o 
  -8   3  10        7.76        3.08      3.49 o 
  -7   3  10      158.58      211.94     25.63 o 
  -6   3  10      155.39      159.68     10.38 o 
  -5   3  10       19.02       22.04      6.26 o 
  -4   3  10      120.88      137.67      7.78 o 
  -3   3  10       46.87       51.76      6.85 o 
  -2   3  10       57.60       55.08      4.49 o 
  -1   3  10       59.29       52.99      4.02 o 
   0   3  10     1348.30     1382.41     14.04 o 
   1   3  10      187.83      151.28     13.98 o 
   2   3  10        8.23        4.68      2.63 o 
   3   3  10      366.34      367.70     10.00 o 
   4   3  10       96.52       76.11      4.99 o 
   5   3  10        4.05        3.45      3.08 o 
   6   3  10      490.66      562.00      9.18 o 
   7   3  10       62.50       68.72      8.34 o 
   8   3  10        1.40        1.52      1.87 o 
   9   3  10        3.78        2.81      2.55 o 
  10   3  10       15.73        7.84      3.24 o 
  11   3  10        1.81        5.41      2.81 o 
 -11   4  10        3.85        6.59      4.24 o 
 -10   4  10        0.03        1.97      3.39 o 
  -9   4  10       25.04       20.54      5.53 o 
  -8   4  10       11.06       10.34      3.69 o 
  -7   4  10      142.40      158.09     12.66 o 
  -6   4  10       28.72       13.77      4.51 o 
  -5   4  10        0.10        1.07      3.40 o 
  -4   4  10       13.21       10.29      4.21 o 
  -3   4  10       24.84       17.75      3.90 o 
  -2   4  10      649.45      669.28      9.26 o 
  -1   4  10       18.55       12.33      3.90 o 
   0   4  10        0.89        1.64      1.65 o 
   1   4  10       11.28        5.24      2.43 o 
   2   4  10      123.51      103.09      5.49 o 
   3   4  10        0.93        1.43      1.69 o 
   4   4  10      767.83      947.18     12.27 o 
   5   4  10      119.28      123.82     10.75 o 
   6   4  10       13.24        9.74      4.44 o 
   7   4  10      167.96      199.23     16.96 o 
   8   4  10      108.42      108.72     11.84 o 
   9   4  10       10.88        9.68      3.49 o 
  10   4  10       17.31       13.13      4.21 o 
  11   4  10        0.04        0.30      2.77 o 
 -10   5  10        0.20       10.26      5.89 o 
  -9   5  10       13.34       10.90      7.76 o 
  -8   5  10        0.79       -0.51      3.06 o 
  -7   5  10        5.64        8.24      4.91 o 
  -6   5  10       64.91       54.25      7.97 o 
  -5   5  10        3.47        3.41      3.28 o 
  -4   5  10      284.81      326.61     15.18 o 
  -3   5  10       32.65       34.29      5.22 o 
  -2   5  10        1.06        3.12      4.32 o 
  -1   5  10       99.96       92.05      5.14 o 
   0   5  10      302.68      332.95     14.34 o 
   1   5  10       16.93       18.27      3.53 o 
   2   5  10        4.44        5.16      2.26 o 
   3   5  10       98.31       93.27      7.95 o 
   4   5  10      500.48      605.83     16.74 o 
   5   5  10        1.98        5.48      4.52 o 
   6   5  10      115.14       79.42     25.99 o 
   7   5  10       55.12       57.22     10.43 o 
   8   5  10       47.91       68.45     18.24 o 
   9   5  10        0.02        2.74      2.85 o 
  10   5  10        0.04        1.67      3.94 o 
 -10   6  10       12.22       19.60      6.26 o 
  -9   6  10        0.00        2.09      3.51 o 
  -8   6  10        1.01        6.71      3.82 o 
  -7   6  10        7.95        2.06      3.33 o 
  -6   6  10       16.42        8.65      4.97 o 
  -5   6  10       37.77       18.58      4.49 o 
  -4   6  10       12.45        8.12      3.67 o 
  -3   6  10        4.99        0.73      1.93 o 
  -2   6  10        7.58        3.60      2.42 o 
  -1   6  10      131.51      143.18     10.32 o 
   0   6  10       11.52        6.19      3.45 o 
   1   6  10      315.11      371.42     11.34 o 
   2   6  10      387.04      427.10     11.03 o 
   3   6  10      132.01      166.32     13.43 o 
   4   6  10      212.11      315.40     14.52 o 
   5   6  10       44.40       41.07      9.31 o 
   6   6  10        1.84        2.05      4.56 o 
   7   6  10        7.09        7.76      4.14 o 
   8   6  10        5.61        5.29      3.28 o 
   9   6  10       11.24       11.78      5.48 o 
  -9   7  10        0.84        1.12      3.95 o 
  -8   7  10        0.07        3.75      3.93 o 
  -7   7  10        3.83        4.59      3.63 o 
  -6   7  10       55.54       48.32      9.56 o 
  -5   7  10        5.11        7.74      4.88 o 
  -4   7  10       25.34       21.25      5.97 o 
  -3   7  10       13.32       15.21      5.52 o 
  -2   7  10       68.55       93.93      7.72 o 
  -1   7  10        4.68        2.48      2.58 o 
   0   7  10       67.71       79.48      6.00 o 
   1   7  10      426.69      587.38     21.93 o 
   2   7  10      153.97      190.16     10.05 o 
   3   7  10       11.26        5.70      2.63 o 
   4   7  10        0.76        6.61      5.49 o 
   5   7  10        2.10        0.11      2.59 o 
   6   7  10        0.52        5.68      3.30 o 
   7   7  10        0.07        2.51      3.21 o 
   8   7  10       16.35        9.99      4.61 o 
  -7   8  10        1.65        1.09      4.06 o 
  -6   8  10        6.64        9.24      5.58 o 
  -5   8  10       11.83       12.51      4.96 o 
  -4   8  10       26.94       20.37      5.58 o 
  -3   8  10        2.93        7.36      3.98 o 
  -2   8  10        4.43        6.05      3.92 o 
  -1   8  10       36.14       52.07      6.31 o 
   0   8  10       71.19       76.69      9.30 o 
   1   8  10       65.62       65.33     15.27 o 
   2   8  10        1.68        4.88      3.25 o 
   3   8  10        5.86        8.93      2.68 o 
   4   8  10       11.79        7.88      3.57 o 
   5   8  10        0.02        3.09      5.31 o 
   6   8  10        6.30       10.99      5.42 o 
   7   8  10        4.90        2.83      4.18 o 
  -5   9  10        3.50        5.81      6.76 o 
  -4   9  10        2.54        2.36      4.88 o 
  -3   9  10        0.01        0.24      4.18 o 
  -2   9  10        4.94        3.88      3.53 o 
  -1   9  10        3.41        5.18      3.64 o 
   0   9  10       84.36       88.36     13.86 o 
   1   9  10       15.00        7.92      3.06 o 
   2   9  10        2.69        4.25      3.36 o 
   3   9  10       10.14        3.59     10.17 o 
   4   9  10       11.97       12.09      6.13 o 
   5   9  10        6.26        4.98      7.66 o 
  -2  10  10        6.80        9.40      6.94 o 
  -1  10  10       22.00       16.18      6.38 o 
   0  10  10       16.87       18.47      7.59 o 
   1  10  10        2.99        8.27      6.39 o 
   2  10  10        3.38        4.16      3.36 o 
 -11   0  11        0.47        2.29      6.02 o 
  -9   0  11        2.22        6.13      7.83 o 
  -7   0  11       26.88       15.77      8.27 o 
  -5   0  11      251.71      367.22     27.24 o 
  -3   0  11        2.01        0.65      1.47 o 
  -1   0  11      629.46      662.14     20.57 o 
   1   0  11      138.15      122.74      9.40 o 
   3   0  11      714.75      666.34     27.37 o 
   5   0  11     1986.02     2048.70     16.10 o 
   7   0  11        0.09       -0.83      2.32 o 
   9   0  11       21.75       23.14      6.97 o 
  11   0  11        1.22        0.19      3.75 o 
 -12   1  11        0.15        5.75      2.53 o 
 -11   1  11        0.10        5.46      4.61 o 
 -10   1  11        3.05        1.50      3.69 o 
  -9   1  11        8.29        6.49      4.67 o 
  -8   1  11       33.82       32.79      8.12 o 
  -7   1  11        8.95        2.62      3.65 o 
  -6   1  11       85.54       83.86     11.31 o 
  -5   1  11      206.70      200.55     11.02 o 
  -4   1  11       91.21       94.18      9.61 o 
  -3   1  11      224.60      240.65      9.02 o 
  -2   1  11      977.93     1056.91     14.21 o 
  -1   1  11        8.84        5.96      5.41 o 
   0   1  11      234.08      229.18      6.52 o 
   1   1  11      216.02      253.12      6.13 o 
   2   1  11       74.87       73.10      5.46 o 
   3   1  11      431.60      455.77      8.41 o 
   4   1  11      446.40      460.44      9.36 o 
   5   1  11       18.49       17.93      3.91 o 
   6   1  11      102.20      123.43      8.48 o 
   7   1  11      205.80      218.47     16.71 o 
   8   1  11       98.77       66.01      8.22 o 
   9   1  11       17.72       12.39      3.44 o 
  10   1  11       36.96       24.14      5.65 o 
  11   1  11        0.31        3.20      3.16 o 
 -12   2  11        0.09        2.27      3.41 o 
 -11   2  11        0.22        4.00      3.89 o 
 -10   2  11        4.43        3.97      2.56 o 
  -9   2  11        3.05        4.94      2.52 o 
  -8   2  11        3.83        5.76      3.25 o 
  -7   2  11       31.66       25.22      6.20 o 
  -6   2  11        0.47        5.87      3.13 o 
  -5   2  11       26.82       29.08      7.01 o 
  -4   2  11        0.37        1.77      2.61 o 
  -3   2  11      124.38       91.56      7.01 o 
  -2   2  11      237.88      294.83     12.20 o 
  -1   2  11      149.16      155.99      3.59 o 
   0   2  11       81.99       67.53      4.97 o 
   1   2  11      384.65      386.19      7.69 o 
   2   2  11      120.09      157.70     17.98 o 
   3   2  11       40.80       45.15      4.95 o 
   4   2  11        6.56        5.47      2.13 o 
   5   2  11       78.51      107.29     11.01 o 
   6   2  11      218.55      174.34     15.02 o 
   7   2  11       29.64       23.96      5.12 o 
   8   2  11       46.49       35.78      5.21 o 
   9   2  11       42.06       34.12      6.28 o 
  10   2  11       17.47       15.80      3.99 o 
  11   2  11        0.29        2.93      3.59 o 
 -11   3  11        1.97        3.30      3.36 o 
 -10   3  11        5.53        4.19      2.85 o 
  -9   3  11        0.42        0.66      3.83 o 
  -8   3  11       96.87       91.64     28.74 o 
  -7   3  11       95.68      123.41      9.93 o 
  -6   3  11       42.55       22.65      5.56 o 
  -5   3  11       51.37       36.42      6.48 o 
  -4   3  11      103.21      100.43      7.30 o 
  -3   3  11      819.20      883.98     19.18 o 
  -2   3  11      187.21      188.27      6.60 o 
  -1   3  11       77.21       81.69      5.49 o 
   0   3  11        9.01        5.88      2.01 o 
   1   3  11       24.89       24.20      6.14 o 
   2   3  11       20.84       19.67      3.97 o 
   3   3  11      213.93      208.07     13.32 o 
   4   3  11       49.15       45.49      5.81 o 
   5   3  11      122.28      116.03     10.19 o 
   6   3  11        1.25        4.62      2.67 o 
   7   3  11       12.75        7.81      2.93 o 
   8   3  11        4.09        4.48      4.68 o 
   9   3  11       20.53       20.55      5.82 o 
  10   3  11       10.25        6.06      4.49 o 
  11   3  11        1.25        1.89      2.73 o 
 -11   4  11        0.35        3.15      3.70 o 
 -10   4  11        0.00       16.58      9.14 o 
  -9   4  11        0.77        5.07      4.19 o 
  -8   4  11        0.81        1.55      4.25 o 
  -7   4  11       74.05       64.58     10.45 o 
  -6   4  11        2.86        1.86      3.07 o 
  -5   4  11        9.17        4.13      2.99 o 
  -4   4  11        0.60        7.11      4.68 o 
  -3   4  11       10.70       10.42      3.86 o 
  -2   4  11        0.17       -0.82      2.13 o 
  -1   4  11      400.18      358.54      6.95 o 
   0   4  11       76.69       69.91      5.83 o 
   1   4  11       71.13       68.18      7.84 o 
   2   4  11       27.50       30.17      4.22 o 
   3   4  11       14.90        9.94      3.50 o 
   4   4  11       52.93       38.79      5.30 o 
   5   4  11        5.92        4.07      2.12 o 
   6   4  11       44.45       34.65     14.63 o 
   7   4  11        6.96       23.70      6.16 o 
   8   4  11       26.12       27.95      9.58 o 
   9   4  11       17.22        9.98      4.44 o 
  10   4  11        6.83        7.91      3.98 o 
 -10   5  11        0.12        2.54      4.26 o 
  -9   5  11        0.07        4.10      3.89 o 
  -8   5  11        2.45        8.52      4.40 o 
  -7   5  11       50.04       48.24      7.87 o 
  -6   5  11       70.92       60.88      7.21 o 
  -5   5  11       13.71       11.80      4.24 o 
  -4   5  11        5.60        3.16      2.29 o 
  -3   5  11        0.16        0.44      1.98 o 
  -2   5  11      318.14      406.64      9.80 o 
  -1   5  11        0.10        2.86      2.85 o 
   0   5  11       38.59       31.08      4.71 o 
   1   5  11        1.18        4.59      3.12 o 
   2   5  11       14.17       11.21      4.68 o 
   3   5  11       74.35       82.62      8.84 o 
   4   5  11      113.65      130.23     17.37 o 
   5   5  11        0.15        0.56      1.96 o 
   6   5  11        3.14       10.85      6.29 o 
   7   5  11       39.74       38.98     10.97 o 
   8   5  11        6.44        6.81      3.80 o 
   9   5  11       13.11       12.25      7.25 o 
  10   5  11       24.07       34.38      8.81 o 
  -9   6  11        0.58        4.15      4.08 o 
  -8   6  11        5.01        3.91      3.45 o 
  -7   6  11        0.00        2.97      3.67 o 
  -6   6  11       47.33       49.04      6.59 o 
  -5   6  11        0.03        2.36      2.96 o 
  -4   6  11        8.50        6.28      3.14 o 
  -3   6  11        1.67        1.60      2.54 o 
  -2   6  11       19.63       19.99      4.29 o 
  -1   6  11        0.12        1.06      2.47 o 
   0   6  11      391.22      522.82     18.95 o 
   1   6  11        2.73        2.49      3.56 o 
   2   6  11      105.93      123.18     13.06 o 
   3   6  11        2.68        2.65      1.71 o 
   4   6  11        0.15        3.36      4.01 o 
   5   6  11      120.29      128.68     16.34 o 
   6   6  11        1.17        1.58      2.92 o 
   7   6  11        0.00        0.63      3.46 o 
   8   6  11       10.77       11.74      8.99 o 
   9   6  11       14.56       14.00      6.18 o 
  -8   7  11        0.04        1.53      3.83 o 
  -7   7  11       28.40       50.59      8.79 o 
  -6   7  11        1.40        3.02      4.07 o 
  -5   7  11       39.91       25.09      6.62 o 
  -4   7  11        0.20        3.11      3.98 o 
  -3   7  11        2.05        4.44      2.98 o 
  -2   7  11        2.62        5.35      3.94 o 
  -1   7  11        1.48        5.44      3.21 o 
   0   7  11        2.42        5.62      3.11 o 
   1   7  11        3.80        1.19      2.58 o 
   2   7  11        6.42        8.85      3.21 o 
   3   7  11        8.02       12.29      3.89 o 
   4   7  11        0.18       10.91      5.83 o 
   5   7  11        3.11        4.02      8.53 o 
   6   7  11        1.97        2.16      3.69 o 
   7   7  11       22.02       23.99      6.92 o 
   8   7  11        3.44        1.79      3.74 o 
  -7   8  11        0.28        3.27      6.66 o 
  -6   8  11        1.94       11.89      5.98 o 
  -5   8  11        0.04        3.23      3.77 o 
  -4   8  11        0.13        0.88      3.23 o 
  -3   8  11       15.54       11.38      4.41 o 
  -2   8  11        0.17        0.07      2.68 o 
  -1   8  11       68.43       84.17     10.47 o 
   0   8  11       25.23       24.52      4.58 o 
   1   8  11        3.65        2.90      2.24 o 
   2   8  11       66.14       57.45     13.48 o 
   3   8  11        2.00        2.28      3.25 o 
   4   8  11        0.33        3.88      3.38 o 
   5   8  11       10.75       16.02      5.68 o 
   6   8  11       11.89        6.36      4.94 o 
  -5   9  11        8.74       10.70      5.68 o 
  -4   9  11        0.70        0.80      4.49 o 
  -3   9  11       11.82       12.99      6.10 o 
  -2   9  11        0.06        2.27      5.16 o 
  -1   9  11       28.08       27.91      7.84 o 
   0   9  11       38.36       50.61      9.58 o 
   1   9  11        0.80        4.34      3.64 o 
   2   9  11        1.57        3.48      2.63 o 
   3   9  11        0.00        1.74      4.26 o 
   4   9  11        0.00        2.48      3.69 o 
 -10   0  12       15.08       18.17      8.03 o 
  -8   0  12        1.15        0.79      3.89 o 
  -6   0  12       14.46       23.12      7.00 o 
  -4   0  12       18.72       14.51      4.94 o 
  -2   0  12       77.09       60.71     14.65 o 
   0   0  12     2079.61     2272.78     45.97 o 
   2   0  12      314.10      261.68      5.15 o 
   4   0  12      965.26      939.86     16.53 o 
   6   0  12     1965.31     2404.87     65.99 o 
   8   0  12      177.30      195.46     40.50 o 
  10   0  12        5.31        3.96      3.62 o 
 -11   1  12        1.65        8.23      5.09 o 
 -10   1  12        2.70        4.35      3.25 o 
  -9   1  12       51.42       54.67     10.90 o 
  -8   1  12        3.72        3.98      2.55 o 
  -7   1  12       37.67       26.79      6.43 o 
  -6   1  12        9.93        9.59      4.36 o 
  -5   1  12      185.05      217.05      9.58 o 
  -4   1  12       28.59       23.59      4.86 o 
  -3   1  12       73.21       81.95      8.08 o 
  -2   1  12        0.15        1.28      1.49 o 
  -1   1  12      931.67     1029.52     16.79 o 
   0   1  12       63.68       42.51      7.10 o 
   1   1  12     1002.30      953.70     14.90 o 
   2   1  12       80.87       71.87      5.11 o 
   3   1  12        0.68        2.27      3.08 o 
   4   1  12      428.69      451.16      8.61 o 
   5   1  12      373.99      426.24     10.26 o 
   6   1  12       21.14       20.40      5.90 o 
   7   1  12      209.28      176.14     18.05 o 
   8   1  12        2.83        4.29      2.35 o 
   9   1  12       25.26       22.50      4.49 o 
  10   1  12       17.23       10.49      3.83 o 
  11   1  12        7.47        9.15      3.64 o 
 -11   2  12        1.73        5.26      4.31 o 
 -10   2  12        1.57        4.80      3.08 o 
  -9   2  12       29.31       29.39      7.42 o 
  -8   2  12        0.44        5.50      3.25 o 
  -7   2  12        0.08        1.56      2.70 o 
  -6   2  12       28.92       11.09      4.29 o 
  -5   2  12        1.04        2.95      3.13 o 
  -4   2  12       38.10       30.34      7.84 o 
  -3   2  12      150.56      137.19      7.04 o 
  -2   2  12        2.11        2.72      1.28 o 
  -1   2  12      577.01      628.86     14.61 o 
   0   2  12        5.26        3.84      2.78 o 
   1   2  12      229.90      211.02      7.76 o 
   2   2  12      473.04      565.99     14.12 o 
   3   2  12      808.33      798.71     10.59 o 
   4   2  12       29.89       26.37      5.35 o 
   5   2  12      271.65      283.44     13.55 o 
   6   2  12        1.41        0.42      2.24 o 
   7   2  12       32.60       33.09      6.08 o 
   8   2  12        7.14        4.74      2.56 o 
   9   2  12        6.31        5.84      2.78 o 
  10   2  12        9.91        9.94      4.81 o 
  11   2  12        1.02        4.02      5.71 o 
 -11   3  12        8.35       13.87      5.31 o 
 -10   3  12        4.62        8.90      3.51 o 
  -9   3  12        9.85       12.18      4.83 o 
  -8   3  12       11.06        8.66      5.54 o 
  -7   3  12        3.13        6.28      4.93 o 
  -6   3  12       59.40       54.93      6.35 o 
  -5   3  12        1.63        4.07      3.86 o 
  -4   3  12        0.44        3.30      4.02 o 
  -3   3  12       43.40       33.37      6.13 o 
  -2   3  12     1125.44     1264.50     12.79 o 
  -1   3  12      163.22      162.71     10.23 o 
   0   3  12       37.98       34.34      5.33 o 
   1   3  12        6.70        4.17      3.09 o 
   2   3  12       81.72       73.68      7.11 o 
   3   3  12      262.26      273.29      7.68 o 
   4   3  12      132.90      128.11      6.53 o 
   5   3  12        1.09        0.66      2.25 o 
   6   3  12        3.74       11.34      4.63 o 
   7   3  12        7.03        8.95      2.88 o 
   8   3  12       57.75       60.70     11.06 o 
   9   3  12        0.01        2.14      2.81 o 
  10   3  12       11.85        9.37      4.83 o 
 -10   4  12       11.23       10.96      5.06 o 
  -9   4  12       15.50       17.94      5.92 o 
  -8   4  12       28.86       13.89      5.14 o 
  -7   4  12        8.25        8.18      3.90 o 
  -6   4  12       22.36       11.86      3.87 o 
  -5   4  12       68.24       75.23     14.23 o 
  -4   4  12        6.86        3.93      3.60 o 
  -3   4  12       21.84       11.25      4.12 o 
  -2   4  12      138.14      146.19      6.11 o 
  -1   4  12      536.47      617.12     10.57 o 
   0   4  12      193.94      202.25      9.62 o 
   1   4  12      171.17      173.11     17.41 o 
   2   4  12       48.30       60.18      5.82 o 
   3   4  12        0.15        2.94      2.09 o 
   4   4  12        0.16       -0.41      1.70 o 
   5   4  12       60.24       39.77     12.09 o 
   6   4  12        7.10        5.04      2.53 o 
   7   4  12        8.78        6.42      3.29 o 
   8   4  12        0.91        2.72      2.86 o 
   9   4  12        2.80        1.90      2.87 o 
  10   4  12        0.15        3.42      3.51 o 
 -10   5  12        1.30        2.83      3.46 o 
  -9   5  12        8.72       10.98      5.68 o 
  -8   5  12       16.81       12.76      4.23 o 
  -7   5  12       33.74       20.55      5.31 o 
  -6   5  12        9.18        6.20      3.68 o 
  -5   5  12        4.02        3.92      2.98 o 
  -4   5  12        0.00        0.00      2.14 o 
  -3   5  12        5.23        1.66      2.71 o 
  -2   5  12        1.44       -0.44      1.98 o 
  -1   5  12      704.10      831.26     17.34 o 
   0   5  12        7.22        5.76      2.76 o 
   1   5  12      228.70      271.73      9.99 o 
   2   5  12        3.85        5.47      2.41 o 
   3   5  12        0.50        1.84      1.76 o 
   4   5  12       21.36       21.01      8.51 o 
   5   5  12       47.44       51.09      8.82 o 
   6   5  12        0.29        0.40      3.60 o 
   7   5  12       17.94       17.05      8.61 o 
   8   5  12       11.59       14.17      5.99 o 
   9   5  12        0.66       10.45      5.12 o 
  -9   6  12        3.56       10.02      4.88 o 
  -8   6  12        0.58        4.69      3.31 o 
  -7   6  12        4.69        9.36      4.05 o 
  -6   6  12        6.43        4.29      3.44 o 
  -5   6  12        1.57        3.52      2.60 o 
  -4   6  12        4.89        6.39      3.35 o 
  -3   6  12        0.04        3.84      3.29 o 
  -2   6  12       35.52       36.31      5.45 o 
  -1   6  12        0.28        3.33      2.33 o 
   0   6  12      186.21      198.51     17.91 o 
   1   6  12      115.27      142.05      8.71 o 
   2   6  12        2.54        1.44      2.77 o 
   3   6  12        7.19        8.37      3.70 o 
   4   6  12       13.23        7.94      6.45 o 
   5   6  12       74.21       83.40     19.84 o 
   6   6  12      130.52      139.26     39.12 o 
   7   6  12        2.37        3.04      2.88 o 
   8   6  12        3.66       12.02      6.29 o 
  -8   7  12        0.15        5.25      4.39 o 
  -7   7  12       20.06        7.69      4.73 o 
  -6   7  12        1.94        4.28      4.10 o 
  -5   7  12        0.00        4.06      3.83 o 
  -4   7  12        2.04        2.34      2.88 o 
  -3   7  12        1.31        4.19      4.18 o 
  -2   7  12        1.52        2.52      2.71 o 
  -1   7  12        0.66        0.98      4.19 o 
   0   7  12       71.25      100.80      9.48 o 
   1   7  12       93.69      117.96      9.47 o 
   2   7  12       38.08       39.96      6.45 o 
   3   7  12        0.06        0.68      2.23 o 
   4   7  12       19.72       12.95      5.66 o 
   5   7  12        0.92        5.22      2.78 o 
   6   7  12        0.38        4.29      3.86 o 
   7   7  12        0.76        4.59      6.51 o 
  -6   8  12        0.91        6.30      5.11 o 
  -5   8  12        1.67        3.28      4.11 o 
  -4   8  12        0.86        2.26      4.33 o 
  -3   8  12        7.74       13.63      6.31 o 
  -2   8  12        0.59        1.05      3.57 o 
  -1   8  12        1.50        6.33      4.84 o 
   0   8  12        3.22       10.04      4.28 o 
   1   8  12        2.97        3.33      2.01 o 
   2   8  12        1.95        0.50      1.45 o 
   3   8  12       45.83       40.36     10.24 o 
   4   8  12        1.44        5.82      4.26 o 
   5   8  12        0.31        2.54      2.28 o 
   6   8  12        1.90        7.36      3.59 o 
  -4   9  12        0.00        5.62      5.62 o 
  -3   9  12        0.20        4.17      5.41 o 
  -2   9  12        0.49       13.23      6.85 o 
  -1   9  12       32.29       23.35     18.32 o 
   0   9  12        0.62        2.30      3.61 o 
   1   9  12       11.79        9.82      3.87 o 
   2   9  12       11.63       17.10      5.62 o 
   3   9  12        8.04       36.69     22.60 o 
   4   9  12        0.18        1.97      2.30 o 
 -11   0  13        5.73        6.91      8.02 o 
  -9   0  13        0.03        3.67      9.47 o 
  -7   0  13       22.02       26.09      8.75 o 
  -5   0  13      156.23      164.93     26.22 o 
  -3   0  13     1001.40     1189.39     29.13 o 
  -1   0  13      190.73      210.28     14.66 o 
   1   0  13      203.24      203.78     13.72 o 
   3   0  13      383.73      387.56     16.52 o 
   5   0  13      553.13      683.60     15.78 o 
   7   0  13       63.09       85.14     25.34 o 
   9   0  13       26.60       11.05      8.17 o 
 -11   1  13        8.42        7.50      4.88 o 
 -10   1  13       23.37       22.44      8.19 o 
  -9   1  13        5.57        3.53      2.60 o 
  -8   1  13        0.00        1.53      2.32 o 
  -7   1  13        7.33        3.46      1.93 o 
  -6   1  13       52.01       37.45      7.67 o 
  -5   1  13        2.45        6.78      3.10 o 
  -4   1  13      187.21      222.31     11.96 o 
  -3   1  13        7.13        3.24      3.12 o 
  -2   1  13        0.21        2.23      5.85 o 
  -1   1  13       40.73       44.72     10.14 o 
   0   1  13      142.40      145.29     10.04 o 
   1   1  13       29.38       28.46      8.13 o 
   2   1  13      168.01      160.34      6.30 o 
   3   1  13       15.03        9.91      3.54 o 
   4   1  13      205.26      178.55      8.23 o 
   5   1  13      676.52      857.58     11.41 o 
   6   1  13       34.62       28.26     11.05 o 
   7   1  13        0.71        1.51      1.12 o 
   8   1  13        0.93        1.40      1.53 o 
   9   1  13       39.46       23.52      6.97 o 
  10   1  13       23.16       21.35      5.53 o 
  11   1  13       50.16       59.83     11.60 o 
 -11   2  13        2.26        7.03      4.44 o 
 -10   2  13        3.47        2.86      3.23 o 
  -9   2  13       55.27       44.59     11.96 o 
  -8   2  13       24.34       14.88      5.47 o 
  -7   2  13       10.15       10.62      4.78 o 
  -6   2  13       40.10       26.29      6.41 o 
  -5   2  13       13.70       20.66      5.25 o 
  -4   2  13      117.24      128.86     13.52 o 
  -3   2  13      311.89      354.99      9.71 o 
  -2   2  13      365.60      446.76     26.32 o 
  -1   2  13      263.64      253.85     11.46 o 
   0   2  13       71.18       68.88      5.92 o 
   1   2  13      256.36      294.26     10.44 o 
   2   2  13       23.82       15.61      5.98 o 
   3   2  13      390.33      398.53     23.69 o 
   4   2  13      539.09      558.62     17.10 o 
   5   2  13        0.81       -0.28      1.09 o 
   6   2  13        2.34        4.00      2.28 o 
   7   2  13       31.25       17.89      5.16 o 
   8   2  13        5.69        5.47      2.73 o 
   9   2  13        4.03        2.22      2.53 o 
  10   2  13        8.92        8.59      4.93 o 
 -11   3  13        2.23        7.02      3.89 o 
 -10   3  13        0.01        8.74      3.22 o 
  -9   3  13        2.35        2.86      2.88 o 
  -8   3  13       10.62       11.97      6.15 o 
  -7   3  13        8.69        8.88      3.81 o 
  -6   3  13        2.64        2.76      2.59 o 
  -5   3  13      120.51       83.20     13.06 o 
  -4   3  13       10.07        4.10      4.07 o 
  -3   3  13      587.15      673.88     17.98 o 
  -2   3  13       43.32       28.18      8.61 o 
  -1   3  13        9.28        5.21      3.17 o 
   0   3  13        1.50        4.88      4.17 o 
   1   3  13        8.16        9.14      3.78 o 
   2   3  13       38.13       47.41      8.89 o 
   3   3  13      133.65      152.18      6.50 o 
   4   3  13       36.96       37.61      8.74 o 
   5   3  13        1.77        4.97      3.29 o 
   6   3  13       13.58        9.07      3.56 o 
   7   3  13        8.62       11.55      3.88 o 
   8   3  13       75.37       65.99     13.18 o 
   9   3  13        2.89        8.02      5.49 o 
  10   3  13        0.77       -0.39      3.15 o 
 -10   4  13        9.03       12.02      5.14 o 
  -9   4  13        6.93        4.36      3.27 o 
  -8   4  13       51.23       51.93     17.55 o 
  -7   4  13        6.28        3.68      2.82 o 
  -6   4  13        9.55        6.17      3.60 o 
  -5   4  13        1.22        2.06      4.05 o 
  -4   4  13       17.63        9.57      4.52 o 
  -3   4  13      213.64      208.81     10.73 o 
  -2   4  13      320.60      389.13     13.65 o 
  -1   4  13      102.48      120.32      7.53 o 
   0   4  13       56.40       57.30      5.25 o 
   1   4  13       76.52       89.21      5.43 o 
   2   4  13       45.26       44.66      4.45 o 
   3   4  13       26.64       60.75     14.41 o 
   4   4  13      211.90      241.37     12.65 o 
   5   4  13        6.60        7.51      3.15 o 
   6   4  13        9.56        8.95      3.57 o 
   7   4  13        5.20        3.61      2.23 o 
   8   4  13        0.17        8.48      5.56 o 
   9   4  13        0.33        4.14      4.06 o 
  10   4  13        6.12        4.77      4.40 o 
  -9   5  13       14.92       14.67      5.48 o 
  -8   5  13        2.42        5.14      3.00 o 
  -7   5  13        5.28        8.43      3.65 o 
  -6   5  13        4.18        7.54      4.89 o 
  -5   5  13        2.18        3.45      3.85 o 
  -4   5  13        0.73       -0.28      2.32 o 
  -3   5  13      111.43       93.62     12.00 o 
  -2   5  13       66.66       58.88      6.77 o 
  -1   5  13      585.78      678.09     21.57 o 
   0   5  13      105.75       99.29      9.38 o 
   1   5  13      135.63      114.33      7.43 o 
   2   5  13       14.15        6.29      2.36 o 
   3   5  13      129.48      167.86      9.50 o 
   4   5  13       73.32      102.58     12.12 o 
   5   5  13       16.52       17.44      6.80 o 
   6   5  13       42.99       65.88     10.68 o 
   7   5  13        0.31        3.17      3.35 o 
   8   5  13        0.00        4.06      3.26 o 
   9   5  13        2.24        1.49      3.44 o 
  -9   6  13        9.40        9.23     13.36 o 
  -8   6  13        0.69        1.78      3.28 o 
  -7   6  13        2.57        3.27      3.29 o 
  -6   6  13       12.43        6.01      3.35 o 
  -5   6  13        0.00        2.95      2.36 o 
  -4   6  13        3.68        2.97      3.56 o 
  -3   6  13       30.74       29.27      8.62 o 
  -2   6  13       15.59       23.01      6.20 o 
  -1   6  13        0.19       12.51      7.06 o 
   0   6  13       64.41       85.66      7.77 o 
   1   6  13       67.51      103.46      8.05 o 
   2   6  13       29.92       36.75      5.27 o 
   3   6  13       11.93        9.30      3.91 o 
   4   6  13       37.02       52.54      9.84 o 
   5   6  13      183.56      244.41     39.35 o 
   6   6  13        2.54        7.69      7.11 o 
   7   6  13        7.73        5.35      5.11 o 
   8   6  13        0.96        9.40     10.43 o 
  -7   7  13        7.97        4.90      5.59 o 
  -6   7  13        3.35        6.13      6.72 o 
  -5   7  13        2.39        3.23      4.30 o 
  -4   7  13        0.36        1.34      5.82 o 
  -3   7  13       11.05       21.89      8.67 o 
  -2   7  13       18.01       18.98      6.99 o 
  -1   7  13      187.52      266.42     15.17 o 
   0   7  13       31.39       26.88      5.79 o 
   1   7  13       26.28       32.31      6.12 o 
   2   7  13       13.65       18.36      5.03 o 
   3   7  13        2.69        2.54      3.70 o 
   4   7  13       50.33       76.65     18.46 o 
   5   7  13      110.01      143.25     26.93 o 
   6   7  13        6.25        9.92      6.87 o 
   7   7  13       25.64       27.51      9.16 o 
  -6   8  13        0.25       10.67     10.01 o 
  -5   8  13        2.78       12.79      9.05 o 
  -4   8  13        0.62        6.56      6.80 o 
  -3   8  13        3.83       11.88      6.12 o 
  -2   8  13        5.67       11.09      5.87 o 
  -1   8  13        3.73        3.18      3.59 o 
   0   8  13        1.08        4.32      3.97 o 
   1   8  13        4.02        3.03      2.91 o 
   2   8  13        0.35        0.71      1.44 o 
   3   8  13        4.37        8.75      3.55 o 
   4   8  13       14.23       16.08      6.54 o 
   5   8  13        3.61        6.76      5.79 o 
  -3   9  13        0.66       -0.67      4.95 o 
  -2   9  13        0.10        4.79      6.70 o 
  -1   9  13       14.13       19.60      7.51 o 
   0   9  13        6.13        4.08      6.49 o 
   1   9  13       24.84       14.89     10.11 o 
   2   9  13       18.95       18.42     10.69 o 
   3   9  13        0.32        2.87      3.33 o 
 -10   0  14        0.36        9.48      5.65 o 
  -8   0  14      168.87      168.72     25.43 o 
  -6   0  14      112.15       84.49     10.95 o 
  -4   0  14       70.89       53.20      8.44 o 
  -2   0  14     1520.08     1720.36     29.39 o 
   0   0  14      205.47      197.87     14.69 o 
   2   0  14        4.90        1.30      5.90 o 
   4   0  14      152.99      169.33     30.63 o 
   6   0  14       10.02       27.49      8.95 o 
   8   0  14      101.64       79.08     37.95 o 
  10   0  14        1.42        1.90      4.70 o 
 -11   1  14        1.67        3.76      3.46 o 
 -10   1  14       20.01       14.54      5.10 o 
  -9   1  14       33.40       23.57      7.27 o 
  -8   1  14        0.26        3.95      3.30 o 
  -7   1  14       30.79       12.76      3.38 o 
  -6   1  14       15.15       13.60      4.08 o 
  -5   1  14      117.06       98.61      9.09 o 
  -4   1  14      292.51      307.88     12.87 o 
  -3   1  14        4.05        6.44      7.14 o 
  -2   1  14       30.28       17.40      7.84 o 
  -1   1  14      253.39      259.51     11.08 o 
   0   1  14      964.04      904.48     17.63 o 
   1   1  14        0.18       -0.45      6.26 o 
   2   1  14       17.64        5.76      3.22 o 
   3   1  14       20.24       21.87      8.18 o 
   4   1  14      121.31       91.35      6.22 o 
   5   1  14      699.42      730.63     12.80 o 
   6   1  14      331.10      371.88     14.97 o 
   7   1  14      101.51       99.13     20.22 o 
   8   1  14        5.80        5.79      2.92 o 
   9   1  14       33.45       26.25     10.61 o 
  10   1  14       43.74       31.37     12.73 o 
 -10   2  14       31.88       29.31      8.39 o 
  -9   2  14        1.72        3.51      3.27 o 
  -8   2  14       12.50       10.50      4.55 o 
  -7   2  14       71.38       49.27      8.49 o 
  -6   2  14        5.05        3.75      2.96 o 
  -5   2  14      191.60      181.32     10.30 o 
  -4   2  14      205.47      209.24     14.82 o 
  -3   2  14      369.25      405.69     17.17 o 
  -2   2  14      363.37      415.20     19.27 o 
  -1   2  14       97.73      118.71      6.98 o 
   0   2  14      597.26      623.04     11.29 o 
   1   2  14      107.60      133.99      6.14 o 
   2   2  14      209.51      191.27     14.24 o 
   3   2  14        4.97        3.16      3.06 o 
   4   2  14      516.24      525.82     12.23 o 
   5   2  14      149.53      154.58      8.76 o 
   6   2  14      240.38      305.73     15.17 o 
   7   2  14       14.86       12.02      6.08 o 
   8   2  14        0.17        1.61      2.13 o 
   9   2  14        1.02        2.01      2.68 o 
  10   2  14        7.29       15.87     11.77 o 
 -10   3  14        4.35        9.50      5.60 o 
  -9   3  14        1.40       -0.44      1.93 o 
  -8   3  14        1.36       -0.49      2.91 o 
  -7   3  14       12.46        7.81      4.82 o 
  -6   3  14      124.52      100.72     15.69 o 
  -5   3  14      221.25      204.47     13.75 o 
  -4   3  14       23.02       29.42      9.08 o 
  -3   3  14      660.91      734.95     36.21 o 
  -2   3  14       36.81       34.79      8.61 o 
  -1   3  14        1.76        4.51      4.19 o 
   0   3  14      213.87      213.92     10.84 o 
   1   3  14      574.90      616.70     14.00 o 
   2   3  14     1138.55     1279.25     24.32 o 
   3   3  14      366.46      380.05     18.26 o 
   4   3  14        9.71        8.95      3.89 o 
   5   3  14        7.66        7.24      3.47 o 
   6   3  14       28.27       22.09      6.13 o 
   7   3  14      136.22      167.95     17.62 o 
   8   3  14       13.43        5.65      3.41 o 
   9   3  14       10.87        5.48      5.02 o 
  10   3  14        3.18        1.39      3.70 o 
 -10   4  14        0.76        5.62      3.54 o 
  -9   4  14        0.01        2.25      3.81 o 
  -8   4  14        0.24        0.72      2.59 o 
  -7   4  14        0.10        1.43      2.44 o 
  -6   4  14        6.15        4.68      5.27 o 
  -5   4  14       47.44       18.13      6.58 o 
  -4   4  14      160.18      155.63     22.79 o 
  -3   4  14        6.27        3.72      4.49 o 
  -2   4  14      363.87      447.68     14.12 o 
  -1   4  14       16.87        3.91      3.11 o 
   0   4  14      161.45      179.24      6.68 o 
   1   4  14       13.77        8.64      3.24 o 
   2   4  14       21.86        8.28      4.79 o 
   3   4  14      539.73      576.54     15.03 o 
   4   4  14       63.93       98.49     11.42 o 
   5   4  14       33.09       27.99      8.84 o 
   6   4  14        9.34        5.78      2.61 o 
   7   4  14       14.61        7.87      3.59 o 
   8   4  14        1.42        4.75      2.82 o 
   9   4  14        2.61        5.54      4.33 o 
  -9   5  14        4.61       10.62      7.28 o 
  -8   5  14        5.30        3.51      5.53 o 
  -7   5  14        3.52        2.05      4.82 o 
  -6   5  14       10.39        0.67      4.40 o 
  -5   5  14       94.43       83.52     27.60 o 
  -4   5  14      127.47      119.51     10.98 o 
  -3   5  14      263.28      261.89     38.70 o 
  -2   5  14      142.14      157.24      9.73 o 
  -1   5  14       92.00       98.50      8.42 o 
   0   5  14        0.35        4.61      2.71 o 
   1   5  14       44.14       48.97      5.14 o 
   2   5  14       10.01        9.46      3.82 o 
   3   5  14      317.19      357.40     16.04 o 
   4   5  14        5.19        3.79      4.01 o 
   5   5  14       66.60       69.14     11.44 o 
   6   5  14        1.77        1.12      3.12 o 
   7   5  14        0.13        3.72      2.84 o 
   8   5  14       10.74        9.03      5.00 o 
  -8   6  14        1.05       15.34      9.02 o 
  -7   6  14        6.64       16.10     10.96 o 
  -6   6  14        0.35        5.04      5.52 o 
  -5   6  14       10.63       11.22      7.46 o 
  -4   6  14        0.00        9.16      6.63 o 
  -3   6  14       41.37       35.55     10.05 o 
  -2   6  14        1.61        3.23      4.23 o 
  -1   6  14        5.57        3.38      4.52 o 
   0   6  14        0.07       -0.87      3.31 o 
   1   6  14        4.68        4.81      3.44 o 
   2   6  14       11.04        8.67      4.89 o 
   3   6  14      112.61      131.94     33.32 o 
   4   6  14      150.69      229.58     53.65 o 
   5   6  14       23.75       14.50      4.24 o 
   6   6  14        0.01        4.41      3.33 o 
   7   6  14        2.04        0.24      3.69 o 
  -7   7  14        0.30       -3.29      5.44 o 
  -6   7  14        1.17        5.88      6.18 o 
  -5   7  14       13.08        6.16      7.07 o 
  -4   7  14        7.76        8.09      6.03 o 
  -3   7  14       23.16       12.40     13.20 o 
  -2   7  14       56.26       74.00     13.14 o 
  -1   7  14       43.79       41.29      6.73 o 
   0   7  14        1.49       -1.24      3.11 o 
   1   7  14        4.24        3.99      3.32 o 
   2   7  14       22.91       18.88      4.77 o 
   3   7  14       29.67       23.96      7.05 o 
   4   7  14        6.04        6.65      6.97 o 
   5   7  14       16.30       11.82      9.70 o 
   6   7  14        5.28       11.76      5.34 o 
  -5   8  14        3.96        9.21      7.31 o 
  -4   8  14        0.56        8.34      7.14 o 
  -3   8  14        0.80        0.12      3.70 o 
  -2   8  14        1.11        6.70      4.18 o 
  -1   8  14        2.38        2.54      3.14 o 
   0   8  14        6.20        4.32      3.32 o 
   1   8  14        2.80        3.15      2.19 o 
   2   8  14        0.32        6.97      4.65 o 
   3   8  14        0.02        8.16      3.85 o 
   4   8  14       17.82       21.03      7.55 o 
  -1   9  14        3.43       10.13      6.58 o 
   0   9  14        7.19        4.79      3.07 o 
   1   9  14        3.76        5.54      2.98 o 
  -9   0  15       87.15       76.08     29.58 o 
  -7   0  15      176.95      139.55     18.08 o 
  -5   0  15      720.83      631.72     19.54 o 
  -3   0  15      226.89      265.60     22.53 o 
  -1   0  15     1873.64     1952.22     29.38 o 
   1   0  15       26.75       14.34     10.48 o 
   3   0  15      174.44      162.41     12.45 o 
   5   0  15        1.36        7.37      5.22 o 
   7   0  15      139.60      175.40     48.35 o 
   9   0  15        6.45        1.22      3.68 o 
 -10   1  15       14.11        7.55      3.67 o 
  -9   1  15        0.80        2.50      2.77 o 
  -8   1  15       92.37       83.21     13.30 o 
  -7   1  15       70.98       38.35      9.10 o 
  -6   1  15      127.63      110.59      8.76 o 
  -5   1  15      340.53      372.37     21.29 o 
  -4   1  15      284.04      282.57     13.28 o 
  -3   1  15      682.92      854.30     24.39 o 
  -2   1  15     2157.54     2460.01     62.71 o 
  -1   1  15      449.52      497.30     17.63 o 
   0   1  15      272.00      241.07     11.92 o 
   1   1  15        7.90        0.20      3.88 o 
   2   1  15        1.76        1.72      3.90 o 
   3   1  15      152.62      119.61      8.83 o 
   4   1  15      930.04      900.26     28.91 o 
   5   1  15        6.20       -1.35      4.67 o 
   6   1  15      186.99      231.52     32.46 o 
   7   1  15        0.03        2.11      2.99 o 
   8   1  15       23.82       24.02      7.43 o 
   9   1  15        4.50        5.05      4.46 o 
  10   1  15       68.29       83.04     25.77 o 
 -10   2  15       15.10       12.23      5.23 o 
  -9   2  15        0.06        1.73      2.33 o 
  -8   2  15        3.10        8.98     14.28 o 
  -7   2  15        1.99        5.12      2.89 o 
  -6   2  15       48.63       25.70      7.43 o 
  -5   2  15      108.84      100.03     11.96 o 
  -4   2  15     1370.06     1777.72     26.61 o 
  -3   2  15      511.62      610.16     18.07 o 
  -2   2  15      108.65      112.68     10.31 o 
  -1   2  15      174.40      167.24      7.81 o 
   0   2  15      753.80      821.78     17.32 o 
   1   2  15      335.76      310.76      9.17 o 
   2   2  15      236.71      214.40      6.36 o 
   3   2  15      149.68      158.10      8.68 o 
   4   2  15       42.23       46.97      5.88 o 
   5   2  15       25.60       18.49      4.72 o 
   6   2  15      205.10      245.45     33.22 o 
   7   2  15        3.75        6.20      3.78 o 
   8   2  15       47.13       57.45     15.20 o 
   9   2  15        1.48       10.70      6.55 o 
 -10   3  15        2.48       10.54      6.88 o 
  -9   3  15        2.56        5.03      4.85 o 
  -8   3  15        0.83        4.50      1.98 o 
  -7   3  15        0.35        6.20     10.93 o 
  -6   3  15       76.45       62.59     17.78 o 
  -5   3  15        2.12        3.10      5.50 o 
  -4   3  15      697.99      848.53     29.49 o 
  -3   3  15      239.65      322.07     15.04 o 
  -2   3  15      279.18      327.28     21.62 o 
  -1   3  15      288.41      294.01      8.57 o 
   0   3  15       41.82       26.07      5.01 o 
   1   3  15      636.66      670.39     12.15 o 
   2   3  15      319.34      282.43     27.75 o 
   3   3  15      879.37      978.20     15.56 o 
   4   3  15        0.00        0.99      2.63 o 
   5   3  15       73.12       76.91      7.93 o 
   6   3  15       45.26       20.30      9.04 o 
   7   3  15        0.21        1.67      1.88 o 
   8   3  15        9.97        6.43      3.81 o 
   9   3  15       49.97       49.94     24.64 o 
  -9   4  15        2.11        6.17      5.24 o 
  -8   4  15        1.79       -3.91      5.34 o 
  -7   4  15        0.10       -0.59      5.89 o 
  -6   4  15       42.05       27.09      8.59 o 
  -5   4  15      147.77      133.61     13.26 o 
  -4   4  15      230.16      259.52     74.50 o 
  -3   4  15       28.98       25.17      9.47 o 
  -2   4  15        1.74        6.53      7.90 o 
  -1   4  15       71.95       87.40      7.48 o 
   0   4  15       70.41       76.50      6.81 o 
   1   4  15      830.04      972.77     16.13 o 
   2   4  15      756.01      994.51     25.77 o 
   3   4  15      205.00      164.41      9.12 o 
   4   4  15      141.81      161.81     14.09 o 
   5   4  15       18.37        8.14      2.94 o 
   6   4  15        4.63        4.24      2.50 o 
   7   4  15       35.73       51.10     12.17 o 
   8   4  15        0.63       -0.49      2.91 o 
   9   4  15        8.03       13.00      9.86 o 
  -8   5  15        2.07        3.43      5.23 o 
  -7   5  15       39.96       60.76      8.63 o 
  -6   5  15       14.24        1.73      4.30 o 
  -5   5  15        0.62        2.18      3.75 o 
  -4   5  15        0.02        1.97      3.93 o 
  -3   5  15      130.09       96.11     34.98 o 
  -2   5  15        0.01        1.22      2.73 o 
  -1   5  15        6.16        2.11      2.50 o 
   0   5  15      147.72      198.01     17.36 o 
   1   5  15       27.95       29.27      6.25 o 
   2   5  15      135.40      159.70     12.19 o 
   3   5  15       73.80      102.61     15.05 o 
   4   5  15        3.15        5.42      5.13 o 
   5   5  15        3.58        5.44      4.04 o 
   6   5  15        6.12        4.64      4.03 o 
   7   5  15        9.63        7.22      4.64 o 
   8   5  15        0.96       10.55      5.67 o 
  -7   6  15        0.93        2.22      6.07 o 
  -6   6  15       16.24       15.29      8.72 o 
  -5   6  15        9.58       17.31      9.42 o 
  -4   6  15        5.03        5.39      4.85 o 
  -3   6  15        0.00        9.67      6.82 o 
  -2   6  15       20.66       23.38      6.39 o 
  -1   6  15       70.42      104.38      9.33 o 
   0   6  15       14.65       15.76      5.39 o 
   1   6  15       26.69       30.32      6.19 o 
   2   6  15       22.67       21.25      6.02 o 
   3   6  15       62.31       63.26     15.63 o 
   4   6  15       38.75       46.11     11.02 o 
   5   6  15       14.97       18.54      5.17 o 
   6   6  15        0.73        4.60      4.92 o 
   7   6  15        0.03        1.08      3.72 o 
  -6   7  15        0.85       10.41      7.84 o 
  -5   7  15       18.91       24.56     10.02 o 
  -4   7  15        0.00        0.03      4.89 o 
  -3   7  15        4.38       10.05      4.30 o 
  -2   7  15        0.00        5.28      6.29 o 
  -1   7  15        3.05        3.10      3.61 o 
   0   7  15        4.77        7.14      4.11 o 
   1   7  15        8.18        7.85      4.41 o 
   2   7  15        1.39        9.18      5.47 o 
   3   7  15        2.87        6.74      4.54 o 
   4   7  15       13.10       13.22      5.66 o 
   5   7  15        1.31        0.93      3.70 o 
  -4   8  15        4.14        6.44      4.46 o 
  -3   8  15       12.67       14.22      5.85 o 
  -2   8  15        3.49        3.21      4.79 o 
  -1   8  15        1.22       11.76      6.33 o 
   0   8  15        0.57        0.72      3.10 o 
   1   8  15        4.09        5.70      3.77 o 
   2   8  15        0.00        8.58      5.12 o 
   3   8  15        7.75        7.51      4.83 o 
 -10   0  16        1.18        7.20      4.95 o 
  -8   0  16        1.32        5.17      4.20 o 
  -6   0  16      387.51      423.10     70.63 o 
  -4   0  16      101.54      119.99     16.80 o 
  -2   0  16     1517.46     1698.59     33.20 o 
   0   0  16      688.52      622.72     19.50 o 
   2   0  16      124.18      103.78     11.95 o 
   4   0  16       36.17       16.54      7.13 o 
   6   0  16       51.05       54.56     16.07 o 
   8   0  16        6.92        7.49      6.48 o 
 -10   1  16        1.34        7.54      5.19 o 
  -9   1  16        8.46        3.32      3.34 o 
  -8   1  16        0.06        3.39      2.59 o 
  -7   1  16       59.88       50.31     10.28 o 
  -6   1  16       40.53       30.77      9.72 o 
  -5   1  16       93.15       74.84     25.91 o 
  -4   1  16      529.14      613.97     18.96 o 
  -3   1  16      506.34      577.62     17.25 o 
  -2   1  16       31.87       30.13      6.89 o 
  -1   1  16      293.34      307.39     12.31 o 
   0   1  16       50.16       35.73      7.60 o 
   1   1  16      135.22      102.95      8.60 o 
   2   1  16        0.18       -0.04      3.89 o 
   3   1  16      285.31      266.37     11.39 o 
   4   1  16       16.09        4.76      6.42 o 
   5   1  16       93.79       92.15     14.51 o 
   6   1  16       47.41       52.41     10.34 o 
   7   1  16        0.69       12.57     14.45 o 
   8   1  16        0.08        2.61      4.89 o 
   9   1  16       71.93       74.39     21.90 o 
 -10   2  16        1.56        5.66      5.34 o 
  -9   2  16       13.14        8.46      9.81 o 
  -8   2  16        1.29        8.12      9.48 o 
  -7   2  16       36.18       25.87     17.55 o 
  -6   2  16       13.90       11.33      9.44 o 
  -5   2  16      173.45      170.70     16.04 o 
  -4   2  16       73.44       58.94     10.74 o 
  -3   2  16       40.19       29.01      9.87 o 
  -2   2  16       32.47       17.74     12.55 o 
  -1   2  16      136.55      127.59     10.02 o 
   0   2  16      290.19      321.70     12.03 o 
   1   2  16       65.23       64.69     10.25 o 
   2   2  16       59.41       28.26      8.15 o 
   3   2  16       32.49       19.67      7.66 o 
   4   2  16       94.52       80.91     13.47 o 
   5   2  16        6.61        7.13      4.13 o 
   6   2  16        4.74        6.35      4.54 o 
   7   2  16        3.42        4.77      3.58 o 
   8   2  16        3.61        4.75      4.02 o 
   9   2  16        1.11        6.65      6.03 o 
  -9   3  16        0.00        6.22      7.03 o 
  -8   3  16       29.78       15.12      6.70 o 
  -7   3  16        6.73        5.30      7.73 o 
  -6   3  16       67.87       64.02     11.53 o 
  -5   3  16      289.54      377.60     22.59 o 
  -4   3  16      143.83      166.20     24.31 o 
  -3   3  16       44.71       58.81     10.05 o 
  -2   3  16      144.30      153.33     12.82 o 
  -1   3  16       53.64       59.13      6.71 o 
   0   3  16        0.20        1.22      2.52 o 
   1   3  16       75.44       58.47     10.19 o 
   2   3  16      718.66      683.99     23.09 o 
   3   3  16       83.96       60.85     10.27 o 
   4   3  16       99.71       85.19     14.31 o 
   5   3  16       10.48        5.54      2.70 o 
   6   3  16       34.63       27.24     17.86 o 
   7   3  16        9.38        9.70      5.26 o 
   8   3  16      177.15      206.40     29.84 o 
   9   3  16       81.30       64.10     19.30 o 
  -9   4  16        0.01        6.19      5.74 o 
  -8   4  16        2.69       10.84      6.81 o 
  -7   4  16        5.32        5.57      6.91 o 
  -6   4  16       46.69       19.73      9.33 o 
  -5   4  16      218.71      295.80     19.92 o 
  -4   4  16       15.26       18.94      8.08 o 
  -3   4  16        0.02        5.80      5.34 o 
  -2   4  16        9.69        8.58      4.61 o 
  -1   4  16        0.36        2.78      3.66 o 
   0   4  16       12.78       12.96      4.65 o 
   1   4  16       66.21       57.78     14.23 o 
   2   4  16        0.19        2.20      2.56 o 
   3   4  16        2.41        2.28      2.47 o 
   4   4  16      174.17      184.10     40.34 o 
   5   4  16        3.20        0.35      2.56 o 
   6   4  16        9.39        9.50      4.40 o 
   7   4  16       31.73       26.99     15.81 o 
   8   4  16        0.52        6.63      6.87 o 
  -8   5  16        2.20       10.88      8.45 o 
  -7   5  16       25.12       24.91      9.00 o 
  -6   5  16      133.45      203.40     16.02 o 
  -5   5  16       23.87       22.79      8.91 o 
  -4   5  16        4.86        2.30      3.68 o 
  -3   5  16        0.00        4.79      4.03 o 
  -2   5  16       18.45       15.64      5.75 o 
  -1   5  16        6.92        8.09      3.96 o 
   0   5  16       81.12       88.78      9.38 o 
   1   5  16      314.19      375.87     17.95 o 
   2   5  16        5.10        4.58      2.92 o 
   3   5  16        7.78        3.26      3.89 o 
   4   5  16       12.60       10.80      5.03 o 
   5   5  16        0.91        5.99      3.74 o 
   6   5  16        7.72        9.38      4.95 o 
   7   5  16       78.21      106.33     36.99 o 
  -7   6  16       33.62       27.58      9.17 o 
  -6   6  16       78.16      120.41     30.50 o 
  -5   6  16        3.46        9.73      8.34 o 
  -4   6  16       25.76       29.97      9.30 o 
  -3   6  16       14.34       20.65      9.02 o 
  -2   6  16        2.52        2.41      3.88 o 
  -1   6  16       91.23      121.75     11.67 o 
   0   6  16        7.25        6.33      3.51 o 
   1   6  16        9.34        6.91      3.82 o 
   2   6  16        3.02        5.24      4.46 o 
   3   6  16       18.39       12.74      4.74 o 
   4   6  16        0.59       -0.58      3.16 o 
   5   6  16       22.83       26.82      7.03 o 
   6   6  16       30.81       19.41      5.53 o 
  -5   7  16       12.81        9.40      6.91 o 
  -4   7  16       28.47       43.93     11.18 o 
  -3   7  16        0.01        2.63      4.39 o 
  -2   7  16        0.54        9.03      5.95 o 
  -1   7  16        1.88        2.03      4.69 o 
   0   7  16       26.83       20.36      5.62 o 
   1   7  16       44.77       67.13      8.96 o 
   2   7  16        2.64        3.23      4.21 o 
   3   7  16        1.70        9.46     12.05 o 
   4   7  16        0.16        2.75      3.63 o 
   5   7  16       22.71       26.56      7.30 o 
  -3   8  16       46.49       74.77      8.80 o 
  -2   8  16       38.65       38.18      9.48 o 
  -1   8  16        0.84        0.93      3.43 o 
   0   8  16        1.42        5.97      8.20 o 
   1   8  16        0.29        2.98      3.20 o 
   2   8  16       12.99       11.30      5.76 o 
  -9   0  17        0.04        6.15     16.34 o 
  -7   0  17       25.28        5.49     10.04 o 
  -5   0  17       67.12       27.57     13.27 o 
  -3   0  17      120.64      155.20     20.28 o 
  -1   0  17       11.78       10.12      6.31 o 
   1   0  17      221.05      203.12     13.72 o 
   3   0  17       83.58       85.27     12.60 o 
   5   0  17        0.02        8.17      8.70 o 
   7   0  17       15.26       15.74      6.83 o 
   9   0  17       29.23       39.08     17.45 o 
  -9   1  17        1.92       21.36     12.44 o 
  -8   1  17        6.62        7.64      8.30 o 
  -7   1  17       26.01       31.82     12.10 o 
  -6   1  17        0.24        6.00      7.77 o 
  -5   1  17       23.54       16.03      7.62 o 
  -4   1  17       89.69       75.09     14.82 o 
  -3   1  17        2.35       15.45      9.58 o 
  -2   1  17        6.30        9.55      5.42 o 
  -1   1  17       99.00       92.03     10.42 o 
   0   1  17      102.85      100.96      9.69 o 
   1   1  17      104.72       99.61      9.91 o 
   2   1  17      212.16      177.46     20.25 o 
   3   1  17      347.39      327.57     16.03 o 
   4   1  17      295.37      360.90     30.44 o 
   5   1  17       19.57       44.47      8.98 o 
   6   1  17       54.42       49.43     18.66 o 
   7   1  17       28.78       44.06      9.42 o 
   8   1  17       10.36       15.38      5.42 o 
   9   1  17       82.42      125.82     34.74 o 
  -9   2  17        3.50        3.87      8.37 o 
  -8   2  17        5.00        4.66      6.07 o 
  -7   2  17       38.43       43.11     17.64 o 
  -6   2  17      100.45      113.05     15.76 o 
  -5   2  17        0.82        7.35      6.82 o 
  -4   2  17      107.99       91.45     12.88 o 
  -3   2  17        8.70        0.07      5.33 o 
  -2   2  17      119.34      118.62     11.68 o 
  -1   2  17       73.84       91.48     10.66 o 
   0   2  17        4.62        4.41      4.67 o 
   1   2  17       15.58       11.94      6.52 o 
   2   2  17        7.33        5.79      4.08 o 
   3   2  17        5.15        2.13      3.80 o 
   4   2  17        6.87        4.13      2.33 o 
   5   2  17       48.39       36.86      9.17 o 
   6   2  17        4.55        8.52      5.27 o 
   7   2  17        7.00        9.28      5.70 o 
   8   2  17        6.12        7.14      9.01 o 
  -9   3  17        1.31        2.66      6.84 o 
  -8   3  17        0.36        2.56      6.62 o 
  -7   3  17        3.94        5.22      5.77 o 
  -6   3  17       17.27        7.79     11.32 o 
  -5   3  17        4.26        7.76      7.64 o 
  -4   3  17        4.00        2.48      4.78 o 
  -3   3  17       19.11       10.06      6.44 o 
  -2   3  17      127.50      135.61     24.93 o 
  -1   3  17        2.53        4.64      6.19 o 
   0   3  17        5.53        2.15      5.19 o 
   1   3  17      618.74      601.70     42.77 o 
   2   3  17       43.59       19.75      5.73 o 
   3   3  17        0.43        2.04      2.68 o 
   4   3  17        3.34        2.08      2.87 o 
   5   3  17       54.99       51.69     18.95 o 
   6   3  17        7.69       11.55      4.54 o 
   7   3  17      112.72      151.08     28.19 o 
   8   3  17      258.37      492.70     33.11 o 
  -8   4  17        0.37        5.01      5.77 o 
  -7   4  17       24.73       32.54     14.37 o 
  -6   4  17       94.34       78.52     40.97 o 
  -5   4  17       23.86       16.66      6.95 o 
  -4   4  17        1.16        7.07      9.19 o 
  -3   4  17       38.54       27.33     10.61 o 
  -2   4  17       24.99       15.83      4.96 o 
  -1   4  17       12.04        6.10      3.99 o 
   0   4  17       37.33       34.54      7.42 o 
   1   4  17        0.00        3.96      4.86 o 
   2   4  17        0.01        2.80      2.68 o 
   3   4  17        0.10        3.25      5.25 o 
   4   4  17        0.40        1.88      2.85 o 
   5   4  17        1.16       12.59     14.58 o 
   6   4  17       26.14       53.43     20.59 o 
   7   4  17        7.90        8.49      5.23 o 
  -7   5  17       97.47      128.38     20.04 o 
  -6   5  17       31.82       19.05      7.44 o 
  -5   5  17        3.68        7.53      4.35 o 
  -4   5  17        0.09        0.93      3.71 o 
  -3   5  17        1.90        3.86      4.75 o 
  -2   5  17       14.34       13.29      4.85 o 
  -1   5  17       28.38       28.96      6.45 o 
   0   5  17       38.88       27.93      7.42 o 
   1   5  17      167.60      168.99     13.97 o 
   2   5  17      159.17      193.80     18.00 o 
   3   5  17      133.86       99.41     44.61 o 
   4   5  17        3.38        7.78      5.49 o 
   5   5  17       19.46       18.87     11.45 o 
   6   5  17      121.89      133.22     36.19 o 
  -6   6  17        0.00        3.65      6.91 o 
  -5   6  17       39.15       43.05     11.89 o 
  -4   6  17        0.80        2.92      5.16 o 
  -3   6  17        1.02        0.79      3.57 o 
  -2   6  17        1.05       12.15      7.27 o 
  -1   6  17       32.68       29.28      6.05 o 
   0   6  17      125.85      181.71     15.32 o 
   1   6  17       10.21       11.92      4.52 o 
   2   6  17        1.53       -1.63      3.21 o 
   3   6  17        0.00        5.91      9.02 o 
   4   6  17        4.42        4.24      4.54 o 
   5   6  17       76.83      122.22     42.57 o 
  -4   7  17       15.44       27.00      7.78 o 
  -3   7  17       68.31       94.04     10.17 o 
  -2   7  17        3.89        8.56      6.41 o 
  -1   7  17       48.29       56.40     16.66 o 
   0   7  17       10.35       14.72      5.97 o 
   1   7  17        9.54       10.31      4.00 o 
   2   7  17       11.00       11.57      5.79 o 
   3   7  17        0.89        2.65      3.70 o 
  -8   0  18        0.07        5.01     10.88 o 
  -6   0  18        4.35        6.80      8.01 o 
  -4   0  18      400.98      540.17     25.90 o 
  -2   0  18        0.73        2.35      7.34 o 
   0   0  18      108.13       76.58     11.71 o 
   2   0  18        7.71        6.83      9.22 o 
   4   0  18        7.93       10.29      7.53 o 
   6   0  18       24.29       32.54     11.33 o 
   8   0  18        9.30       20.60     11.05 o 
  -9   1  18        0.18       15.14     12.81 o 
  -8   1  18        9.95        2.40      9.13 o 
  -7   1  18       53.39       34.95     11.54 o 
  -6   1  18      244.57      343.76     23.45 o 
  -5   1  18       11.45       10.04      7.68 o 
  -4   1  18       72.28       55.97     11.94 o 
  -3   1  18       18.26       13.74      7.92 o 
  -2   1  18       11.76        5.46     10.86 o 
  -1   1  18      388.53      439.44     21.23 o 
   0   1  18      194.68      175.47     13.15 o 
   1   1  18       44.70       31.41     10.56 o 
   2   1  18        0.51        5.91      4.63 o 
   3   1  18       99.51      103.63     12.09 o 
   4   1  18        0.85        2.68      3.05 o 
   5   1  18       16.08        8.08      3.54 o 
   6   1  18       10.90       21.54      6.79 o 
   7   1  18        9.40        9.39      4.42 o 
   8   1  18       56.52       69.16     18.95 o 
  -8   2  18       44.23       13.52     14.28 o 
  -7   2  18        0.05        6.35      6.58 o 
  -6   2  18        1.45        1.60      6.25 o 
  -5   2  18       63.70       56.40     11.59 o 
  -4   2  18       41.95       56.46     12.35 o 
  -3   2  18        7.13       15.40      7.68 o 
  -2   2  18       10.40        5.15      5.42 o 
  -1   2  18       18.17       11.78      6.82 o 
   0   2  18        0.50        3.94      3.94 o 
   1   2  18       98.60      100.20      9.69 o 
   2   2  18        0.15        5.86      4.65 o 
   3   2  18        0.04        4.06      3.68 o 
   4   2  18        2.14        6.60      4.00 o 
   5   2  18       16.36       15.94      4.52 o 
   6   2  18        2.15        4.70      4.52 o 
   7   2  18        2.18        5.16      3.58 o 
   8   2  18        0.03        1.08      3.00 o 
  -8   3  18        1.52        4.66      7.61 o 
  -7   3  18       21.16       14.45      8.45 o 
  -6   3  18       16.00       13.72      8.50 o 
  -5   3  18       28.96       19.83      9.93 o 
  -4   3  18        0.98        5.76      5.87 o 
  -3   3  18       30.30       24.06      8.20 o 
  -2   3  18        0.74        2.69      4.26 o 
  -1   3  18       45.74       33.38      7.55 o 
   0   3  18       55.08       34.79      7.20 o 
   1   3  18        0.19        2.91      3.48 o 
   2   3  18       44.30       27.97      5.25 o 
   3   3  18        0.19        1.03      1.67 o 
   4   3  18       22.10       13.37      3.91 o 
   5   3  18        0.11        1.55      3.17 o 
   6   3  18       16.87        6.80      3.92 o 
   7   3  18      129.12      156.65     32.01 o 
  -7   4  18       19.82       23.00     11.97 o 
  -6   4  18        2.18        2.68      6.59 o 
  -5   4  18        0.62        0.81      4.74 o 
  -4   4  18        2.38        5.37      5.07 o 
  -3   4  18       22.14       18.13      5.93 o 
  -2   4  18       26.54       46.58     13.33 o 
  -1   4  18        4.93        6.88      4.91 o 
   0   4  18        1.72        2.05      4.64 o 
   1   4  18        3.86        3.63      3.87 o 
   2   4  18       37.01       37.55      7.70 o 
   3   4  18       13.51       10.09      4.76 o 
   4   4  18        1.05        5.92      4.99 o 
   5   4  18        2.26        9.80      8.39 o 
   6   4  18        9.71       16.44     10.32 o 
   7   4  18        5.28       17.28      8.77 o 
  -6   5  18       18.80       20.62      6.68 o 
  -5   5  18       25.09       16.68      6.38 o 
  -4   5  18        2.33       10.41      5.72 o 
  -3   5  18        2.26        4.34      4.53 o 
  -2   5  18       14.57       11.90      7.03 o 
  -1   5  18        0.54        1.64      3.84 o 
   0   5  18      109.67      143.77     26.84 o 
   1   5  18        0.16       -1.36      3.61 o 
   2   5  18       11.21       15.75     10.13 o 
   3   5  18       12.73       12.80      6.91 o 
   4   5  18        7.64       10.49      7.77 o 
   5   5  18        0.67       11.25      9.27 o 
   6   5  18       83.49      109.04     38.32 o 
  -5   6  18        6.28        8.81      7.06 o 
  -4   6  18       33.71       40.98     10.89 o 
  -3   6  18       15.31       11.82      7.55 o 
  -2   6  18       55.45       45.90      8.22 o 
  -1   6  18        2.28       10.21      4.30 o 
   0   6  18       15.38        9.08      5.44 o 
   1   6  18       37.73       36.34      7.13 o 
   2   6  18        7.92        1.42      6.42 o 
   3   6  18        0.47        1.26      7.11 o 
   4   6  18       31.94       26.66     13.48 o 
  -3   7  18       11.01       12.68      5.69 o 
  -2   7  18        0.06        2.16      4.02 o 
  -1   7  18       39.06       26.57      5.71 o 
   0   7  18       10.23        7.40      5.55 o 
   1   7  18        0.52       14.88     11.44 o 
   2   7  18        6.32        8.50      9.48 o 
  -7   0  19        6.10        0.46      9.78 o 
  -3   0  19       21.71       10.40     10.43 o 
  -1   0  19      257.30      323.90     29.71 o 
   1   0  19       10.36        5.41      6.95 o 
   3   0  19       34.14       31.49     13.61 o 
   5   0  19        4.81       12.19      7.44 o 
   7   0  19        1.05        1.25      6.48 o 
  -8   1  19        7.41        6.32      8.42 o 
  -7   1  19       12.37        8.40      7.86 o 
  -6   1  19       52.01       56.69     12.09 o 
  -5   1  19       25.55       13.12      6.45 o 
  -4   1  19       13.05        9.38      6.51 o 
  -3   1  19       37.72       41.63      9.97 o 
  -2   1  19      125.96       98.54     15.23 o 
  -1   1  19       65.60       47.84      9.83 o 
   0   1  19       31.48       27.95      7.71 o 
   1   1  19      224.64      243.83     16.60 o 
   2   1  19       18.64       24.49      7.68 o 
   3   1  19        1.91        2.38      3.94 o 
   4   1  19        5.19        1.33      4.20 o 
   5   1  19       36.99       40.68      9.85 o 
   6   1  19       34.58       40.11     10.69 o 
   7   1  19       17.05       19.98      7.69 o 
  -8   2  19        2.12        3.95      6.98 o 
  -7   2  19       23.73       13.34     11.55 o 
  -6   2  19       15.28       10.12     12.99 o 
  -5   2  19        6.52        4.89      5.36 o 
  -4   2  19        5.89        7.64      7.39 o 
  -3   2  19       17.72       15.84      7.27 o 
  -2   2  19       23.42       30.63     11.67 o 
  -1   2  19        0.11        4.31      4.63 o 
   0   2  19        7.25        4.58      4.68 o 
   1   2  19        0.47        2.75      4.04 o 
   2   2  19        0.02       11.60      5.41 o 
   3   2  19        3.40        5.26      4.09 o 
   4   2  19        0.39        4.08      3.08 o 
   5   2  19        2.92        7.40      3.82 o 
   6   2  19        0.86        8.93      4.00 o 
   7   2  19       30.03       19.52      6.43 o 
  -7   3  19        7.49        4.93      8.39 o 
  -6   3  19        0.02        2.60      6.03 o 
  -5   3  19       12.36        3.75      6.96 o 
  -4   3  19        0.12        3.36      5.92 o 
  -3   3  19        4.12        5.61      5.75 o 
  -2   3  19        8.73        4.91      7.31 o 
  -1   3  19       19.17       21.84      8.17 o 
   0   3  19       20.53       17.61      9.88 o 
   1   3  19        0.61       -1.62      3.49 o 
   2   3  19        8.04        6.14      4.47 o 
   3   3  19       87.56       98.06     41.88 o 
   4   3  19        0.86        0.29      2.58 o 
   5   3  19       10.09        9.92      4.83 o 
   6   3  19       22.60       21.97     10.37 o 
  -6   4  19       14.30       18.64      9.83 o 
  -5   4  19        2.39        6.99      6.45 o 
  -4   4  19        0.45        2.02      4.54 o 
  -3   4  19        0.09        0.78      4.74 o 
  -2   4  19       43.33       41.05     11.63 o 
  -1   4  19        0.30        2.45      4.30 o 
   0   4  19        9.54       11.48      6.13 o 
   1   4  19        5.94        4.88      3.92 o 
   2   4  19        1.78        6.70      4.62 o 
   3   4  19        1.10       27.09     25.89 o 
   4   4  19        9.91       14.56      7.62 o 
   5   4  19        1.61        8.26      7.33 o 
   6   4  19       15.37        8.08      7.29 o 
  -5   5  19       13.77       21.84     10.45 o 
  -4   5  19        8.26       12.11      9.28 o 
  -3   5  19        0.13        8.08      5.63 o 
  -2   5  19        1.31       10.74      7.53 o 
  -1   5  19       32.42       36.42      8.77 o 
   0   5  19       66.34       92.11      9.10 o 
   1   5  19       36.71       53.95      8.72 o 
   2   5  19        0.04       -0.72      6.60 o 
   3   5  19        1.80       10.75      7.82 o 
   4   5  19        0.08       -5.80      6.75 o 
   5   5  19       80.81      136.87     39.91 o 
  -4   6  19       22.17       20.25      9.48 o 
  -3   6  19       11.29       12.55      6.48 o 
  -2   6  19        1.59        4.55      8.04 o 
  -1   6  19        3.57       13.82      8.63 o 
   0   6  19        6.66        9.65      6.84 o 
   1   6  19        0.01       -1.12      7.65 o 
   2   6  19       14.41       22.39     14.03 o 
   3   6  19        0.08        9.89      7.90 o 
  -6   0  20       17.04       36.02     20.39 o 
  -4   0  20       46.01       50.99     19.35 o 
  -2   0  20       55.80       58.92     15.21 o 
   0   0  20        8.55       19.83     11.75 o 
   2   0  20        1.61        9.14      8.79 o 
   4   0  20        0.37       -1.28      4.98 o 
   6   0  20       36.69       37.39     13.61 o 
  -7   1  20        7.69        5.30      6.93 o 
  -6   1  20        6.57        5.01      7.13 o 
  -5   1  20       13.18        9.81      6.31 o 
  -4   1  20       17.09       11.29      7.13 o 
  -3   1  20        4.88       -1.38      5.26 o 
  -2   1  20        1.47        5.09      4.82 o 
  -1   1  20       50.20       46.39     10.24 o 
   0   1  20       12.55        9.78      6.63 o 
   1   1  20        6.77        8.30      8.42 o 
   2   1  20       50.45       56.53     13.27 o 
   3   1  20       45.79       54.77     12.89 o 
   4   1  20       53.28       58.19     12.04 o 
   5   1  20        0.98        3.20      3.92 o 
   6   1  20        6.13        8.39      5.24 o 
  -7   2  20        6.87        9.74     13.32 o 
  -6   2  20        0.53       11.59      9.46 o 
  -5   2  20       14.40       14.88      6.76 o 
  -4   2  20        4.86        6.84      7.19 o 
  -3   2  20        6.76       11.17      7.62 o 
  -2   2  20       26.03       21.53      9.24 o 
  -1   2  20       43.11       32.23      8.78 o 
   0   2  20       33.07       51.95     10.03 o 
   1   2  20       14.44       13.10      6.93 o 
   2   2  20        1.65        2.51      4.81 o 
   3   2  20        1.96        4.10      4.03 o 
   4   2  20        2.53        0.83      3.80 o 
   5   2  20        0.09        0.63      3.94 o 
   6   2  20       13.35       18.24      5.73 o 
  -6   3  20        0.00        6.34      6.13 o 
  -5   3  20        9.53       16.84      6.95 o 
  -4   3  20        3.76        3.74      6.18 o 
  -3   3  20        1.10        0.70      5.10 o 
  -2   3  20        0.16       -0.02      4.08 o 
  -1   3  20        0.80        3.92      5.40 o 
   0   3  20       46.54       44.64     11.45 o 
   1   3  20       20.60       24.44      9.14 o 
   2   3  20       15.88       12.01      5.91 o 
   3   3  20        4.06        7.12      5.54 o 
   4   3  20        5.48        7.36      4.30 o 
   5   3  20        5.43        6.97      3.58 o 
   6   3  20       16.07       15.57      6.22 o 
  -5   4  20       12.14       11.66      7.09 o 
  -4   4  20       15.39       11.63      7.57 o 
  -3   4  20        2.68        6.26      5.66 o 
  -2   4  20        6.75        7.36      5.97 o 
  -1   4  20        0.00        4.79      3.67 o 
   0   4  20        9.05        5.81      5.31 o 
   1   4  20        6.27        2.85      2.87 o 
   2   4  20        6.48        7.98      5.49 o 
   3   4  20        0.40        4.26      4.52 o 
   4   4  20        1.53        7.77      4.98 o 
   5   4  20        4.66       13.26      8.35 o 
  -4   5  20        7.49       21.78     10.70 o 
  -3   5  20        1.72       -0.14      5.18 o 
  -2   5  20        4.45       10.97      8.60 o 
  -1   5  20       44.53       70.81     11.10 o 
   0   5  20       38.33       43.78      9.91 o 
   1   5  20       15.52       15.81     10.75 o 
   2   5  20        3.07        2.98      9.27 o 
   3   5  20        5.78        6.43      7.23 o 
  -1   6  20        3.83        4.06      4.18 o 
   0   6  20        0.68        5.15      5.68 o 
  -5   0  21       21.33       46.99     21.17 o 
  -3   0  21        0.09        6.49      7.72 o 
  -1   0  21        4.01       15.18     11.62 o 
   1   0  21        0.47        0.31      5.98 o 
   3   0  21        5.95        2.79      5.02 o 
   5   0  21        0.90       -0.39      5.71 o 
  -6   1  21       15.66       26.59     13.55 o 
  -5   1  21        0.43        9.14      7.18 o 
  -4   1  21        1.27        3.78      5.64 o 
  -3   1  21        4.41        1.30      5.54 o 
  -2   1  21        0.09        1.62      4.25 o 
  -1   1  21       17.69        8.66      5.04 o 
   0   1  21        0.50        4.90      4.05 o 
   1   1  21        0.07        5.41      4.95 o 
   2   1  21        0.15        1.09      3.79 o 
   3   1  21        1.48        5.74      5.49 o 
   4   1  21        0.04       -0.19      2.62 o 
   5   1  21       75.45       85.69     16.45 o 
  -6   2  21        3.14        8.70      7.64 o 
  -5   2  21        0.26        7.83      9.92 o 
  -4   2  21        5.92       11.66      9.46 o 
  -3   2  21       52.55       66.28     11.79 o 
  -2   2  21        3.83        2.44      5.49 o 
  -1   2  21        0.84       12.51      6.14 o 
   0   2  21       21.42        9.55      6.99 o 
   1   2  21        0.93        1.37      4.87 o 
   2   2  21       28.69       46.24      8.81 o 
   3   2  21        0.44        5.07      4.85 o 
   4   2  21       21.04       20.86      6.75 o 
   5   2  21        0.15        4.03      3.21 o 
  -5   3  21        7.29        5.45     14.13 o 
  -4   3  21        0.63        3.64      7.55 o 
  -3   3  21        0.14       -0.51      5.29 o 
  -2   3  21       98.70      141.46     11.63 o 
  -1   3  21        4.07        3.73      4.47 o 
   0   3  21        0.35        5.97      4.32 o 
   1   3  21        0.36        2.97      5.02 o 
   2   3  21        0.00        2.71      4.75 o 
   3   3  21       11.98       12.44      5.50 o 
   4   3  21        2.20        5.25      3.57 o 
  -4   4  21       27.26       21.75      9.71 o 
  -3   4  21        1.27        7.92      6.46 o 
  -2   4  21        2.78        6.00      5.32 o 
  -1   4  21        0.49        5.39      5.60 o 
   0   4  21        0.62        8.09      6.15 o 
   1   4  21        0.11        3.88      3.58 o 
   2   4  21       22.85       18.26     11.66 o 
   3   4  21        4.20        5.18      4.75 o 
  -2   5  21        5.74        0.77      4.75 o 
  -1   5  21       58.66       90.07     10.97 o 
   0   5  21        0.31        1.37      4.21 o 
   1   5  21        1.48        2.66     10.37 o 
  -4   0  22        3.63        7.92     12.56 o 
  -2   0  22       35.03       34.09     12.98 o 
   0   0  22      260.34      408.07     20.84 o 
   2   0  22      215.61      246.48     16.79 o 
   4   0  22        1.18        0.41      4.90 o 
  -5   1  22       20.73       24.62     11.36 o 
  -4   1  22       80.17       83.84     12.93 o 
  -3   1  22        2.13        5.62      6.77 o 
  -2   1  22       22.83        8.26     11.97 o 
  -1   1  22        4.75        5.59      5.95 o 
   0   1  22       24.41       16.93      7.21 o 
   1   1  22       41.68       58.91      9.69 o 
   2   1  22       77.28      103.85     10.89 o 
   3   1  22       18.13       24.47      8.24 o 
   4   1  22       21.58       16.57      7.24 o 
  -5   2  22        3.14        8.17      6.46 o 
  -4   2  22        2.71       11.31      8.39 o 
  -3   2  22        0.95        2.23      5.30 o 
  -2   2  22       17.51       13.06      9.28 o 
  -1   2  22        6.35       20.55      9.89 o 
   0   2  22       75.20       81.94     10.51 o 
   1   2  22        3.77       16.93     10.31 o 
   2   2  22       68.06       90.57     11.12 o 
   3   2  22       70.54       86.02     25.06 o 
   4   2  22       96.69      109.26     26.29 o 
  -4   3  22        1.43       -0.26      4.69 o 
  -3   3  22      102.07      150.37     14.16 o 
  -2   3  22       53.81       50.33      9.24 o 
  -1   3  22       19.22       21.56      9.48 o 
   0   3  22        4.59       19.45     10.03 o 
   1   3  22        5.19        5.88      5.29 o 
   2   3  22        2.96        1.53      3.92 o 
   3   3  22       20.33       20.95     10.16 o 
  -2   4  22        4.92        7.26      4.79 o 
   0   4  22        0.15       32.05     12.30 o 
   1   4  22        0.94        1.71      6.79 o 
  -3   0  23       11.92       19.96     16.39 o 
  -1   0  23       63.43       71.16     14.65 o 
   1   0  23      208.78      342.98     21.49 o 
   3   0  23       36.73       46.55     16.84 o 
  -3   1  23        6.06        4.40      8.24 o 
  -2   1  23        3.67        7.43      7.67 o 
  -1   1  23      118.00      166.33     14.80 o 
   0   1  23      159.89      194.58     13.42 o 
   1   1  23       24.11       13.41     15.59 o 
   2   1  23       76.78      123.79     11.40 o 
  -3   2  23        9.55        5.02      5.21 o 
  -2   2  23      104.70      105.31     10.78 o 
  -1   2  23       17.01       29.50      9.19 o 
   0   2  23       48.96       81.51     19.27 o 
   1   2  23       70.19      101.13     15.20 o 
   2   2  23       11.39       20.56      7.80 o 
                                                 
